# Supplementary material for: DCE@urLAB: a dynamic contrast-enhanced MRI pharmacokinetic analysis tool for preclinical data
Source: BMC Bioinformatics. 2013 Nov 4;14:316. doi: 10.1186/1471-2105-14-316 (PMC4228420; doi:10.1186/1471-2105-14-316)
Supplement: Additional file 1 — Compressed file (zip format) with executable software, source code, and user manual. Unzip and read the file “/help/DCEurLAB_UserGuide.pdf” for instructions and details. [file 1471-2105-14-316-S1.zip]

Archive with 26 entries (22 files):
- README.txt
- Config/
- Config/Cp_model_biexponential-Jensen.txt
- Config/Cp_model_biexponential-Theis.txt
- Config/DCEurLAB_config (mice).txt
- Config/DCEurLAB_config (Phantoms).txt
- Config/DCEurLAB_config (QIBA set 4).txt
- Config/DCEurLAB_config (QIBA set 6).txt
- Config/DCEurLAB_config.txt
- Help/
- Help/DCEurLAB_Methods.pdf
- Help/DCEurLAB_UserGuide.pdf
- Icons/
- Icons/Logobit_ciber.png
- Icons/Logobit_small.png
- Icons/logo_BIT_head_48x48.ico
- Source/
- Source/FSC_Normalize.pro
- Source/hcolorbar2__define.pro
- Source/main.pro
- Source/mpfit.pro
- Source/mpfitfun.pro
- DCEurLAB.sav
- DCEurLAB_config (Phantoms).txt
- DCEurLAB_config.txt
- DISCLAIMER.txt
