# Supplementary material for: DCE@urLAB: a dynamic contrast-enhanced MRI pharmacokinetic analysis tool for preclinical data
Source: BMC Bioinformatics. 2013 Nov 4;14:316. doi: 10.1186/1471-2105-14-316 (PMC4228420; doi:10.1186/1471-2105-14-316)
Supplement: Additional file 1 — Compressed file (zip format) with executable software, source code, and user manual. Unzip and read the file “/help/DCEurLAB_UserGuide.pdf” for instructions and details. [file 1471-2105-14-316-S1.zip › README.txt]

The user guide (file /help/DCEurLAB_UserGuide.pdf) contains the instructions 
to run this software application

The configuration file <DCEurLAB_config.txt> is adjusted to read the mouse data contained in the examples file
Change the <Path_data> variable to the actual folder  
