# Supplementary material for: DCE@urLAB: a dynamic contrast-enhanced MRI pharmacokinetic analysis tool for preclinical data
Source: BMC Bioinformatics. 2013 Nov 4;14:316. doi: 10.1186/1471-2105-14-316 (PMC4228420; doi:10.1186/1471-2105-14-316)
Supplement: Additional file 1 — Compressed file (zip format) with executable software, source code, and user manual. Unzip and read the file “/help/DCEurLAB_UserGuide.pdf” for instructions and details. [file 1471-2105-14-316-S1.zip › Config/Cp_model_biexponential-Theis.txt]

# Plasma concentration models:

model  = biexponential

## Parameters for biexponential model for plasma concentration (Tofts model)
##(Theis et al, 2008)

m1 = 30.0   ## min-1
m2 = 0.456  ## mim-1
a1 = 15.0   ## kg/litre 
a2 = 2.6    ## kg/litre 
