# Supplementary material for: DCE@urLAB: a dynamic contrast-enhanced MRI pharmacokinetic analysis tool for preclinical data
Source: BMC Bioinformatics. 2013 Nov 4;14:316. doi: 10.1186/1471-2105-14-316 (PMC4228420; doi:10.1186/1471-2105-14-316)
Supplement: Additional file 1 — Compressed file (zip format) with executable software, source code, and user manual. Unzip and read the file “/help/DCEurLAB_UserGuide.pdf” for instructions and details. [file 1471-2105-14-316-S1.zip › Config/DCEurLAB_config (mice).txt]

## Config file
## Comments with "##"
## Adjusted for Bruker data 

size_window  = 350
interpolation = NO

type_roi = FREE         ## Options: BOX, FREE, FULL
size_roi = [32,32]      
resolution_roi = 1      ## Valid options: 1,2,3,4,8

Path_data   = E:\DCE-urLAB\Examples\Article_Case1\
path_result = E:\DCE-urLAB\Examples\
path_t1map  = E:\DCE-urLAB\Examples\Article_Case1\
path_aif    = E:\DCE-urLAB\Examples\


frame_injection = 3   ## from [1,n)
frame_period    = 30  ## in seconds, time of frame acquisition

t10_tissue      = 1.0   ## Precontrast tissue T1 (relaxation time) in seconds
t10_blood       = 1.0   ## Precontrast blood T1 (relaxation time) in seconds
repetition_time = 0.005 ## TR (Repetition time) in seconds 

injected_dose   = 0.2   ## mmol/Kg animal 
relaxivity      = 3.6   ## r1 (Contrast Agent T1 relaxivity), (mM s-1) 
haematocrit     = 0.45  ## HTC (haematocrit) between 0 and 1

flip_angle      = 90    ## flip angle (degrees) of spoiled gradient echo sequences (90 degrees in spin-echo sequences)

size_im    = [128,128] ## size of single slice (x,y dimensions)
nslices       =  4     ## number of slices (z dimension)
nframes       = 50     ## number of dynamic frames (time dimensions)
nframes_iauc   = 3     ## frames for IAUC measurement

## Parameters for biexponential AIF (Tofts model)

aif_m1 = 2.810     ## min-1
aif_m2 = 0.023     ## mim-1
aif_a1 =   14.2534 ## kg/litre ;a2*1.5833 
aif_a2 =   9.00237 ## kg/litre ;(1/0.043)/(1.5833+1) 

## Tofts initial parameters
ktrans_ini = 0.03    ## min-1
kep_ini    = 0.20    ## min-1
vp_ini     =  0.0    ## plasma volume fraction [0,1) in Tofts modified model

## Hoffmann/Brix initial parameters
Ah_ini    =  1.5     ## No units
keph_ini  =  0.05    ## kep (min-1)
kelh_ini  =  0.001   ## kel (min-1)
tau_ini   =  0.0     ## Injection time (if 0, hoffmann model, otherwise, Brix model)
tau_infusion = 0.0   ## infusion time (if perfect bolus injection: tau infusion=0) Applied in Hoffmann model

## Larsson parameters
kepl_ini = 0.05      ## kep (min-1)
sl_ini   = 1.0       ## no units


ktrans_rr = 0.20     ## values for the "Reference region" model
ve_rr     = 0.20
