# Supplementary material for: DCE@urLAB: a dynamic contrast-enhanced MRI pharmacokinetic analysis tool for preclinical data
Source: BMC Bioinformatics. 2013 Nov 4;14:316. doi: 10.1186/1471-2105-14-316 (PMC4228420; doi:10.1186/1471-2105-14-316)
Supplement: Additional file 1 — Compressed file (zip format) with executable software, source code, and user manual. Unzip and read the file “/help/DCEurLAB_UserGuide.pdf” for instructions and details. [file 1471-2105-14-316-S1.zip › Config/DCEurLAB_config (QIBA set 4).txt]

## Config file
## Comments with "##"
## Adjusted for QIBA data (set 4) Extended Tofts model


size_window  = 240
interpolation = NO

type_roi = BOX         ## Options: BOX, FREE, FULL
size_roi = [60,180]      
resolution_roi = 1     ## Valid options: 1,2,3,4,8,10


Path_data   = F:\Data_DCE-MRI\QIBA (DCE-MRI test data sets)\
path_result = F:\Experiments_DCE-MRI\QIBA_Results\
path_t1map  = F:\Experiments_DCE-MRI\QIBA_Results\
path_aif    = F:\Experiments_DCE-MRI\QIBA (DCE-MRI test data sets)\


frame_injection =  10   ## from [1,n)
frame_period    = 0.5   ## in seconds, time of frame acquisition

t10_tissue      = 1.0   ## Precontrast tissue T1 (relaxation time) in seconds
t10_blood       = 1.44  ## Precontrast blood T1 (relaxation time) in seconds
repetition_time = 0.005 ## TR (Repetition time) in seconds 

injected_dose   = 0.2   ## mmol/Kg animal 
relaxivity      = 4.5   ## R1 (Contrast Agent T1 relaxivity), (mM s-1) 
haematocrit     = 0.45  ## HTC (haematocrit) between 0 and 1

flip_angle      = 25.0  ## flip angle (degrees) of spoiled gradient echo sequences (90 degrees in spin-echo sequences)

size_im        = [60,200]## size of single slice (x,y dimensions)
nslices        =  7      ## number of slices (z dimension)
nframes        = 661     ## number of dynamic frames (time dimensions)
nframes_iauc   = 200     ## frames for IAUC measurement

## Parameters for biexponential AIF (Tofts model)

aif_m1 = 2.810     ## min-1
aif_m2 = 0.023     ## mim-1
aif_a1 =   14.2534 ## kg/litre ;a2*1.5833 
aif_a2 =   9.00237 ## kg/litre ;(1/0.043)/(1.5833+1) 


## Tofts initial parameters
ktrans_ini = 0.03    ## min-1
kep_ini    = 0.20    ## min-1
vp_ini     =  0.0    ## plasma volume fraction [0,1) in Tofts modified model

## Hoffmann initial parameters
Ah_ini    =  1.5     ## No units
keph_ini  =  0.05    ## kep (min-1)
kelh_ini  =  0.001   ## kel (min-1)
tau_ini      = 0.0   ## Injection time (MUST BE ZERO, DO NOT CHANGE)
tau_infusion = 0.0   ## infusion time  (MUST BE ZERO, DO NOT CHANGE)

## Larsson parameters
kepl_ini = 0.05      ## kep (min-1)
sl_ini   = 1.0       ## no units


ktrans_rr = 0.20     ## values for the "Reference region" model
ve_rr     = 0.20
