# Supplementary material for: DCE@urLAB: a dynamic contrast-enhanced MRI pharmacokinetic analysis tool for preclinical data
Source: BMC Bioinformatics. 2013 Nov 4;14:316. doi: 10.1186/1471-2105-14-316 (PMC4228420; doi:10.1186/1471-2105-14-316)
Supplement: Additional file 1 — Compressed file (zip format) with executable software, source code, and user manual. Unzip and read the file “/help/DCEurLAB_UserGuide.pdf” for instructions and details. [file 1471-2105-14-316-S1.zip › Source/FSC_Normalize.pro]

	<++>
	+
	NAME:
	FSC_NORMALIZE
	PURPOSE:
	This is a utility routine to calculate the scaling vector
	required to position a graphics primitive of specified range
	at a specific position in an arbitray coordinate system. The
	scaling vector is given as a two-element array like this:
	scalingVector = [translationFactor, scalingFactor]
	The scaling vector should be used with the [XYZ]COORD_CONV
	keywords of a graphics object or model. For example, if you
	wanted to scale an X axis into the coordinate range of -0.5 to 0.5,
	you might type something like this:
	xAxis->GetProperty, Range=xRange
	xScale = FSC_Normalize(xRange, Position=[-0.5, 0.5])
	xAxis, XCoord_Conv=xScale
	AUTHOR:
	FANNING SOFTWARE CONSULTING
	David Fanning, Ph.D.
	1645 Sheely Drive
	Fort Collins, CO 80526 USA
	Phone: 970-221-0438
	E-mail: david@idlcoyote.com
	Coyote's Guide to IDL Programming: http://www.idlcoyote.com
	CATEGORY:
	Object Graphics
	CALLING SEQUENCE:
	xscaling = FSC_NORMALIZE(xrange, POSITION=position)
	INPUTS:
	XRANGE: A two-element vector specifying the data range.
	KEYWORD PARAMETERS:
	POSITION: A two-element vector specifying the location
	in the coordinate system you are scaling into. The vector [0,1]
	is used by default if POSITION is not specified.
	COMMON BLOCKS:
	None.
	EXAMPLE:
	See above.
	MODIFICATION HISTORY:
	Written by: David W. Fanning, OCT 1997.
	Fixed a problem with illegal divide by zero. 21 April 2005. DWF.
	Fixed a problem when range[0] is greater than range[1]. 11 July 2006. DWF.
	Renamed to FSC_Normalize to avoid conflicts with 10,000 other programs named NORMALIZE. 17 October 2008. DWF.
	-
	******************************************************************************************
	Copyright (c) 2008, by Fanning Software Consulting, Inc.
	All rights reserved.
	Redistribution and use in source and binary forms, with or without
	modification, are permitted provided that the following conditions are met:
	* Redistributions of source code must retain the above copyright
	notice, this list of conditions and the following disclaimer.
	* Redistributions in binary form must reproduce the above copyright
	notice, this list of conditions and the following disclaimer in the
	documentation and/or other materials provided with the distribution.
	* Neither the name of Fanning Software Consulting, Inc. nor the names of its
	contributors may be used to endorse or promote products derived from this
	software without specific prior written permission.
	THIS SOFTWARE IS PROVIDED BY FANNING SOFTWARE CONSULTING, INC. ''AS IS'' AND ANY
	EXPRESS OR IMPLIED WARRANTIES, INCLUDING, BUT NOT LIMITED TO, THE IMPLIED WARRANTIES
	OF MERCHANTABILITY AND FITNESS FOR A PARTICULAR PURPOSE ARE DISCLAIMED. IN NO EVENT
	SHALL FANNING SOFTWARE CONSULTING, INC. BE LIABLE FOR ANY DIRECT, INDIRECT,
	INCIDENTAL, SPECIAL, EXEMPLARY, OR CONSEQUENTIAL DAMAGES (INCLUDING, BUT NOT LIMITED
	TO, PROCUREMENT OF SUBSTITUTE GOODS OR SERVICES	LOSS OF USE, DATA, OR PROFITS
	LOSS OF USE, DATA, OR PROFITS	OR BUSINESS INTERRUPTION) HOWEVER CAUSED AND
	ON ANY THEORY OF LIABILITY, WHETHER IN CONTRACT, STRICT LIABILITY, OR TORT
	(INCLUDING NEGLIGENCE OR OTHERWISE) ARISING IN ANY WAY OUT OF THE USE OF THIS
	SOFTWARE, EVEN IF ADVISED OF THE POSSIBILITY OF SUCH DAMAGE.
	******************************************************************************************
FUNCTION FSC_Normalize, range, Position=position
On_Error, 1
IF N_Params() EQ 0 THEN Message, 'Please pass range vector as argument.'
IF (N_Elements(position) EQ 0) THEN position = [0.0D, 1.0D] ELSE $
position=Double(position)
range = Double(range)
IF range[1] GE range[0] THEN BEGIN
scale = [((position[0]*range[1])-(position[1]*range[0])) / $
((range[1]-range[0]) > 1e-12), (position[1]-position[0])/((range[1]-range[0]) > 1e-12)]
ENDIF ELSE BEGIN
scale = [((position[1]*range[0])-(position[0]*range[1])) / $
((range[0]-range[1]) > 1e-12), (position[1]-position[0])/((range[0]-range[1]) > 1e-12)]
scale[1] = -scale[1]
ENDELSE
RETURN, scale
END
	-------------------------------------------------------------------------
	<-->
