# Supplementary material for: DCE@urLAB: a dynamic contrast-enhanced MRI pharmacokinetic analysis tool for preclinical data
Source: BMC Bioinformatics. 2013 Nov 4;14:316. doi: 10.1186/1471-2105-14-316 (PMC4228420; doi:10.1186/1471-2105-14-316)
Supplement: Additional file 1 — Compressed file (zip format) with executable software, source code, and user manual. Unzip and read the file “/help/DCEurLAB_UserGuide.pdf” for instructions and details. [file 1471-2105-14-316-S1.zip › Source/hcolorbar2__define.pro]

	<++>
	+
	NAME:
	HCOLORBAR2
	FILENAME:
	hcolorbar__define.pro
	PURPOSE:
	The purpose of this program is to create a horizontal
	colorbar object to be used in conjunction with other
	IDL 5 graphics objects.
	AUTHOR:
	FANNING SOFTWARE CONSULTING
	David Fanning, Ph.D.
	1645 Sheely Drive
	Fort Collins, CO 80526 USA
	Phone: 970-221-0438
	E-mail: davidf@dfanning.com
	Coyote's Guide to IDL Programming: http://www.dfanning.com/
	CATEGORY:
	Object Graphics.
	CALLING SEQUENCE:
	thisColorBar = Obj_New('HColorBar')
	REQUIRED INPUTS:
	None.
	INIT METHOD KEYWORD PARAMETERS:
	COLOR: A three-element array representing the RGB values of a color
	for the colorbar axes and annotation. The default value is
	white: [255,255,255].
	FONTSIZE: A floating value that is the point size of the font
	used for the axis and title annotations. Set to 8 point by default.
	NAME: The name associated with this object.
	NCOLORS: The number of colors associated with the colorbar. The
	default is 256.
	MAJOR: The number of major tick divisions on the colorbar axes.
	The default is 5.
	MINOR: The number of minor tick marks on the colorbar axes.
	The default is 4.
	PALETTE: A palette object for the colorbar. The default palette
	is a gray-scale palette object.
	POSITION: A four-element array specifying the position of the
	colorbar in normalized coordinate space. The default position
	is [0.10, 0.90, 0.90, 0.95].
	RANGE: The range associated with the colorbar axis. The default
	is [0, NCOLORS].
	TITLE: A string containing a title for the colorbar axis
	annotation. The default is a null string.
	OTHER METHODS:
	Clamp (Procedure): Given a two-element array in the data range of
	the colorbar, the colorbar image is clamped to this range. In
	other words, the range of colors is clamped to the specified
	range. Values above or below the range in the colorbar are set to
	the minimum and maximum range values, respectively.
	GetProperty (Procedure): Returns colorbar properties in keyword
	parameters as defined for the INIT method. Keywords allowed are:
	COLOR
	MAJOR
	MINOR
	NAME
	PALETTE
	POSITION
	RANGE
	TEXT
	TITLE
	TRANSFORM
	SetProperty (Procedure): Sets colorbar properties in keyword
	parameters as defined for the INIT method. Keywords allowed are:
	COLOR
	MAJOR
	MINOR
	NAME
	PALETTE
	POSITION
	RANGE
	TEXT
	TITLE
	TRANSFORM
	SIDE EFFECTS:
	A HColorBar structure is created. The colorbar INHERITS IDLgrMODEL.
	Thus, all IDLgrMODEL methods and keywords can also be used. It is
	the model that is selected in a selection event, since the SELECT_TARGET
	keyword is set for the model.
	RESTRICTIONS:
	Requires FSC_NORMALIZE from Coyote Library:
	http://www.dfanning.com/programs/fsc_normalize.pro
	EXAMPLE:
	To create a colorbar object and add it to a plot view object, type:
	thisColorBarObject = Obj_New('HColorBar')
	plotView->Add, thisColorBarObject
	plotWindow->Draw, plotView
	MODIFICATION HISTORY:
	Written by David Fanning, from VColorBar code, 20 Sept 98. DWF.
	Changed a reference to _Ref_Extra to _Extra. 27 Sept 98. DWF.
	Fixed bug when adding a text object via the TEXT keyword. 9 May 99. DWF.
	Fixed the same bug when getting the text using the TEXT keyword. :-( 16 Aug 2000. DWF.
	Fixed a bug with getting the text object via the TEXT keyword. 16 Aug 2000. DWF.
	Added the TRANSFORM keyword to GetProperty and SetProperty methods. 16 Aug 2000. DWF.
	Added RECOMPUTE_DIMENSIONS=2 to text objects. 16 Aug 2000. DWF.
	Added a polygon object around the image object. This allows rotation in 3D space. 16 Aug 2000. DWF.
	Removed TEXT keyword (which was never used) and improved documentation. 15 AUG 2001. DWF.
	Added ENABLE_FORMATTING keyword to title objects. 22 October 2001. DWF.
	Added a CLAMP method. 18 November 2001. DWF.
	Forgot to pass extra keywords along to the text widget. As a result, you couldn't
	format tick labels, etc. Fixed this. Any keywords appropriate for IDLgrTick objects
	are now available. 26 June 2002. DWF.
	Fixed a problem with POSITION keyword in SetProperty method. 23 May 2003. DWF.
	Fixed a problem with setting RANGE keyword in SetProperty method. 6 Sept 2003. DWF.
	Removed NORMALIZE from source code. 19 November 2005. DWF.
	-
	******************************************************************************************
	Copyright (c) 2008, by Fanning Software Consulting, Inc.
	All rights reserved.
	Redistribution and use in source and binary forms, with or without
	modification, are permitted provided that the following conditions are met:
	* Redistributions of source code must retain the above copyright
	notice, this list of conditions and the following disclaimer.
	* Redistributions in binary form must reproduce the above copyright
	notice, this list of conditions and the following disclaimer in the
	documentation and/or other materials provided with the distribution.
	* Neither the name of Fanning Software Consulting, Inc. nor the names of its
	contributors may be used to endorse or promote products derived from this
	software without specific prior written permission.
	THIS SOFTWARE IS PROVIDED BY FANNING SOFTWARE CONSULTING, INC. ''AS IS'' AND ANY
	EXPRESS OR IMPLIED WARRANTIES, INCLUDING, BUT NOT LIMITED TO, THE IMPLIED WARRANTIES
	OF MERCHANTABILITY AND FITNESS FOR A PARTICULAR PURPOSE ARE DISCLAIMED. IN NO EVENT
	SHALL FANNING SOFTWARE CONSULTING, INC. BE LIABLE FOR ANY DIRECT, INDIRECT,
	INCIDENTAL, SPECIAL, EXEMPLARY, OR CONSEQUENTIAL DAMAGES (INCLUDING, BUT NOT LIMITED
	TO, PROCUREMENT OF SUBSTITUTE GOODS OR SERVICES	LOSS OF USE, DATA, OR PROFITS
	LOSS OF USE, DATA, OR PROFITS	OR BUSINESS INTERRUPTION) HOWEVER CAUSED AND
	ON ANY THEORY OF LIABILITY, WHETHER IN CONTRACT, STRICT LIABILITY, OR TORT
	(INCLUDING NEGLIGENCE OR OTHERWISE) ARISING IN ANY WAY OUT OF THE USE OF THIS
	SOFTWARE, EVEN IF ADVISED OF THE POSSIBILITY OF SUCH DAMAGE.
	******************************************************************************************
PRO HColorBar2::Clamp, datarange
	This method clamps the data to a particular data range.
self->GetProperty, Range=currentRange
thisclamp = Bytscl(datarange, Max=currentRange[1], Min=currentRange[0])
bar = BytScl(Bindgen(self.ncolors) # Replicate(1B,10), Min=thisclamp[0], Max=thisclamp[1])
self.thisImage->SetProperty, Data=bar
END
	-------------------------------------------------------------------------
FUNCTION HColorBar2::INIT, Position=position, Text=text, $
NColors=ncolors, Title=title, Palette=palette, $
Major=major, Minor=minor, Range=range, Color=color, $
_Extra=extra, Name=name, FontSize=fontsize
	Catch possible errors.
Catch, error
IF error NE 0 THEN BEGIN
Catch, /Cancel
ok = Dialog_Message(!Error_State.Msg)
Message, !Error_State.Msg, /Informational
RETURN, 0
ENDIF
	Initialize superclass.
IF (self->IDLgrModel::Init(_EXTRA=extra) NE 1) THEN RETURN, 0
	Define default values for keywords, if necessary.
IF N_Elements(name) EQ 0 THEN name=''
IF N_Elements(color) EQ 0 THEN self.color = [255,255,255] $
ELSE self.color = color
IF N_Elements(fontsize) EQ 0 THEN fontsize = 8.0
thisFont = Obj_New('IDLgrFont', 'Helvetica', Size=fontsize)
IF N_Elements(title) EQ 0 THEN title=''
thisTitle = Obj_New('IDLgrText', title, Color=self.color, $
Font=thisFont, Recompute_Dimensions=2, /Enable_Formatting)
IF N_Elements(ncolors) EQ 0 THEN self.ncolors = 256 $
ELSE self.ncolors = ncolors
IF N_Elements(palette) EQ 0 THEN BEGIN
red = (green = (blue = BIndGen(self.ncolors)))
self.palette = Obj_New('IDLgrPalette', red, green, blue)
ENDIF ELSE self.palette = palette
IF N_Elements(range) EQ 0 THEN self.range = [0, self.ncolors] $
ELSE self.range = range
IF N_Elements(major) EQ 0 THEN self.major = 5 $
ELSE self.major = major
IF N_Elements(minor) EQ 0 THEN self.minor = 4 $
ELSE self.minor = minor
IF N_Elements(position) EQ 0 THEN self.position = [0.10, 0.90, 0.90, 0.95] $
ELSE self.position = position
	Create the colorbar image. Get its size.
bar = BINDGEN(self.ncolors) # REPLICATE(1B,10)
s = SIZE(bar, /Dimensions)
xsize = s[0]
ysize = s[1]
	Create the colorbar image object. Add palette to it.
thisImage = Obj_New('IDLgrImage', bar, Palette=self.palette)
xs = FSC_Normalize([0,xsize], Position=[0,1.])
ys = FSC_Normalize([0,ysize], Position=[0,1.])
thisImage->SetProperty, XCoord_Conv=xs, YCoord_Conv=ys
	Create a polygon object. Add the image as a texture map. We do
	this so the image can rotate in 3D space.
thisPolygon = Obj_New('IDLgrPolygon', [0, 1, 1, 0], [0, 0, 1, 1], [0,0,0,0], $
Texture_Map=thisImage, Texture_Coord = [[0,0], [1,0], [1,1], [0,1]], color=[255,255,255])
self.thisPolygon = thisPolygon
	Scale the Polygon into the correct position.
xs = FSC_Normalize([0,1], Position=[self.position(0), self.position(2)])
ys = FSC_Normalize([0,1], Position=[self.position(1), self.position(3)])
thispolygon->SetProperty, XCoord_Conv=xs, YCoord_Conv=ys
	Create scale factors to position the axes.
longScale = FSC_Normalize(self.range, Position=[self.position(0), self.position(2)])
shortScale = FSC_Normalize([0,1], Position=[self.position(1), self.position(3)])
	Create the colorbar axes.
shortAxis1 = Obj_New("IDLgrAxis", 1, Color=self.color, Ticklen=0.025, $
Major=1, Range=[0,1], /NoText, /Exact, YCoord_Conv=shortScale, $
Location=[self.position(0), 1000, 0.001])
shortAxis2 = Obj_New("IDLgrAxis", 1, Color=self.color, Ticklen=0.025, $
Major=1, Range=[0,1], /NoText, /Exact, YCoord_Conv=shortScale, $
Location=[self.position(2), 1000, 0.001], TickDir=1)
textAxis = Obj_New("IDLgrAxis", 0, Color=self.color, Ticklen=0.025, $
Major=self.major, Minor=self.minor, Range=self.range, /Exact, Title=thisTitle, $
XCoord_Conv=longScale, Location=[1000, self.position(1), 0.001], _Extra=extra)
textAxis->GetProperty, TickText=thisText
thisText->SetProperty, Font=thisFont, Recompute_Dimensions=2
longAxis2 = Obj_New("IDLgrAxis", 0, Color=self.color, /NoText, Ticklen=0.025, $
Major=self.major, Minor=self.minor, Range=self.range, TickDir=1, $
XCoord_Conv=longScale, Location=[1000, self.position(3), 0.001], /Exact)
	Add the parts to the colorbar model.
self->Add, shortAxis1
self->Add, shortAxis2
self->Add, textAxis
self->Add, longAxis2
self->Add, thisPolygon
	Assign the name.
self->IDLgrModel::SetProperty, Name=name, Select_Target=1
	Create a container object and put the model into it.
thisContainer = Obj_New('IDL_Container')
thisContainer->Add, thisFont
thisContainer->Add, thisText
thisContainer->Add, thisTitle
thisContainer->Add, thisImage
thisContainer->Add, self.palette
thisContainer->Add, textAxis
thisContainer->Add, shortAxis1
thisContainer->Add, shortAxis2
thisContainer->Add, longAxis2
	Update the SELF structure.
self.thisImage = thisImage
self.thisFont = thisFont
self.thisText = thisText
self.textAxis = textAxis
self.shortAxis1 = shortAxis1
self.shortAxis2 = shortAxis2
self.longAxis2 = longAxis2
self.thisContainer = thisContainer
self.thisTitle = thisTitle
self.fontsize = fontsize
RETURN, 1
END
	-------------------------------------------------------------------------
PRO HColorBar2::Cleanup
	Lifecycle method to clean itself up.
Obj_Destroy, self.thisContainer
self->IDLgrMODEL::Cleanup
END
	-------------------------------------------------------------------------
PRO HColorBar2::GetProperty, Position=position, Text=text, $
Title=title, Palette=palette, Major=major, Minor=minor, $
Range=range, Color=color, Transform=transform, Name=name, $
Fontsize=fontsize, _Ref_Extra=extra
	Get the properties of the colorbar.
IF Arg_Present(position) THEN position = self.position
IF Arg_Present(title) THEN self.thisTitle->GetProperty, Strings=title
IF Arg_Present(text) THEN self.thisText->GetProperty, Strings=text
IF Arg_Present(palette) THEN palette = self.palette
IF Arg_Present(major) THEN major = self.major
IF Arg_Present(minor) THEN minor = self.minor
IF Arg_Present(range) THEN range = self.range
IF Arg_Present(color) THEN color = self.color
IF Arg_Present(name) THEN self->IDLgrMODEL::GetProperty, Name=name
IF Arg_Present(transform) THEN self->IDLgrMODEL::GetProperty, Transform=transform
IF Arg_Present(extra) THEN self->IDLgrMODEL::GetProperty, _Ref_Extra=extra
IF Arg_Present(fontsize) THEN fontsize = self.fontsize
END
	-------------------------------------------------------------------------
PRO HColorBar2::SetProperty, Position=position, Text=text, $
Title=title, Palette=palette, Major=major, Minor=minor, $
Range=range, Color=color, Transform=transform, Name=name, $
Fontsize=fontsize, _Extra=extra
	Set properties of the colorbar.
IF N_Elements(position) NE 0 THEN BEGIN
self.position = position
	Move the image polygon into its new positon.
xs = FSC_Normalize([0,1], Position=[position[0], position[2]])
ys = FSC_Normalize([0,1], Position=[position[1], position[3]])
self.thisPolygon->SetProperty, XCoord_Conv=xs, YCoord_Conv=ys
	Create new scale factors to position the axes.
longScale = FSC_Normalize(self.range, Position=[self.position[0], self.position[2]])
shortScale = FSC_Normalize([0,1], Position=[self.position[1], self.position[3]])
	Position the axes. 1000 indicates this location is ignored.
self.textaxis->SetProperty, XCoord_Conv=longScale, $
Location=[1000, self.position[1], 0.001], /EXACT
self.longaxis2->SetProperty, XCoord_Conv=longScale, $
Location=[1000, self.position[3], 0.001], /EXACT
self.shortAxis1->SetProperty, YCoord_Conv=shortScale, $
Location=[self.position[0], 1000, 0.001], /EXACT
self.shortAxis2->SetProperty, YCoord_Conv=shortScale, $
Location=[self.position[2], 1000, 0.001], /EXACT
ENDIF
IF N_Elements(text) EQ self.Major THEN self.thisText->SetProperty, Strings=text
IF N_Elements(title) NE 0 THEN self.thisTitle->SetProperty, Strings=title
IF N_Elements(transform) NE 0 THEN self->IDLgrMODEL::SetProperty, Transform=transform
IF N_Elements(palette) NE 0 THEN BEGIN
self.palette = palette
self.thisImage->SetProperty, Palette=palette
ENDIF
IF N_Elements(major) NE 0 THEN BEGIN
self.major = major
self.textAxis->SetProperty, Major=major
self.longAxis2->SetProperty, Major=major
END
IF N_Elements(minor) NE 0 THEN BEGIN
self.minor = minor
self.textAxis->SetProperty, Minor=minor
self.longAxis2->SetProperty, Minor=minor
END
IF N_Elements(range) NE 0 THEN BEGIN
self.range = range
longScale = FSC_Normalize(range, $
Position=[self.position(0), self.position(2)])
self.textAxis->SetProperty, Range=range, XCoord_Conv=longScale
self.longAxis2->SetProperty, Range=range, XCoord_Conv=longScale
ENDIF
IF N_Elements(color) NE 0 THEN BEGIN
self.color = color
self.textAxis->SetProperty, Color=color
self.longAxis2->SetProperty, Color=color
self.shortAxis1->SetProperty, Color=color
self.shortAxis2->SetProperty, Color=color
self.thisText->SetProperty, Color=color
ENDIF
IF N_Elements(name) NE 0 THEN self->IDLgrMODEL::SetProperty, Name=name
IF N_Elements(fontsize) NE 0 THEN BEGIN	JEOF, feb 2013
self.Thisfont->SetProperty, SIZE=fontsize
self.fontsize = fontsize
PRINT, fontsize
ENDIF
IF N_Elements(extra) NE 0 THEN BEGIN
self->IDLgrMODEL::SetProperty, _Extra=extra
self.textAxis->SetProperty, _Extra=extra
self.thisTitle->SetProperty, _Extra=extra
ENDIF
END
	-------------------------------------------------------------------------
PRO HColorBar2__Define
colorbar = { HCOLORBAR2, $
INHERITS IDLgrMODEL, $	Inherits the Model Object.
Position:FltArr(4), $	The position of the colorbar.
Palette:Obj_New(), $	The colorbar palette.
thisImage:Obj_New(), $	The colorbar image.
thisPolygon:Obj_New(), $	The image polygon.
imageModel:Obj_New(), $	The colorbar image model.
thisContainer:Obj_New(), $	Container for cleaning up.
thisFont:Obj_New(), $	The annotation font object.
thisText:Obj_New(), $	The bar annotation text object.
thisTitle: Obj_New(), $	The title of the colorbar.
textAxis:Obj_New(), $	The axis containing annotation.
shortAxis1:Obj_New(), $	A short axis.
shortAxis2:Obj_New(), $	A second short axis.
longAxis2:Obj_New(), $	The other long axis.
NColors:0, $	The number of colors in the bar.
Major:0, $	Number of major axis intervals.
Minor:0, $	Number of minor axis intervals.
fontsize:0.0, $	The font size of the axis labels. 8 pt by default.
Color:BytArr(3), $	Color of axes and annotation.
Range:FltArr(2) }	The range of the colorbar axis.
END
	-------------------------------------------------------------------------
	<-->
