# Supplementary material for: DCE@urLAB: a dynamic contrast-enhanced MRI pharmacokinetic analysis tool for preclinical data
Source: BMC Bioinformatics. 2013 Nov 4;14:316. doi: 10.1186/1471-2105-14-316 (PMC4228420; doi:10.1186/1471-2105-14-316)
Supplement: Additional file 1 — Compressed file (zip format) with executable software, source code, and user manual. Unzip and read the file “/help/DCEurLAB_UserGuide.pdf” for instructions and details. [file 1471-2105-14-316-S1.zip › Source/mpfit.pro]

	<++>
	+
	NAME:
	MPFIT
	AUTHOR:
	Craig B. Markwardt, NASA/GSFC Code 662, Greenbelt, MD 20770
	craigm@lheamail.gsfc.nasa.gov
	UPDATED VERSIONs can be found on my WEB PAGE:
	http://cow.physics.wisc.edu/~craigm/idl/idl.html
	PURPOSE:
	Perform Levenberg-Marquardt least-squares minimization (MINPACK-1)
	MAJOR TOPICS:
	Curve and Surface Fitting
	CALLING SEQUENCE:
	parms = MPFIT(MYFUNCT, start_parms, FUNCTARGS=fcnargs, NFEV=nfev,
	MAXITER=maxiter, ERRMSG=errmsg, NPRINT=nprint, QUIET=quiet,
	FTOL=ftol, XTOL=xtol, GTOL=gtol, NITER=niter,
	STATUS=status, ITERPROC=iterproc, ITERARGS=iterargs,
	COVAR=covar, PERROR=perror, BESTNORM=bestnorm,
	PARINFO=parinfo)
	DESCRIPTION:
	MPFIT uses the Levenberg-Marquardt technique to solve the
	least-squares problem. In its typical use, MPFIT will be used to
	fit a user-supplied function (the "model") to user-supplied data
	points (the "data") by adjusting a set of parameters. MPFIT is
	based upon MINPACK-1 (LMDIF.F) by More' and collaborators.
	For example, a researcher may think that a set of observed data
	points is best modelled with a Gaussian curve. A Gaussian curve is
	parameterized by its mean, standard deviation and normalization.
	MPFIT will, within certain constraints, find the set of parameters
	which best fits the data. The fit is "best" in the least-squares
	sense	that is, the sum of the weighted squared differences between
	the model and data is minimized.
	The Levenberg-Marquardt technique is a particular strategy for
	iteratively searching for the best fit. This particular
	implementation is drawn from MINPACK-1 (see NETLIB), and seems to
	be more robust than routines provided with IDL. This version
	allows upper and lower bounding constraints to be placed on each
	parameter, or the parameter can be held fixed.
	The IDL user-supplied function should return an array of weighted
	deviations between model and data. In a typical scientific problem
	the residuals should be weighted so that each deviate has a
	gaussian sigma of 1.0. If X represents values of the independent
	variable, Y represents a measurement for each value of X, and ERR
	represents the error in the measurements, then the deviates could
	be calculated as follows:
	DEVIATES = (Y - F(X)) / ERR
	where F is the function representing the model. You are
	recommended to use the convenience functions MPFITFUN and
	MPFITEXPR, which are driver functions that calculate the deviates
	for you. If ERR are the 1-sigma uncertainties in Y, then
	TOTAL( DEVIATES^2 )
	will be the total chi-squared value. MPFIT will minimize the
	chi-square value. The values of X, Y and ERR are passed through
	MPFIT to the user-supplied function via the FUNCTARGS keyword.
	Simple constraints can be placed on parameter values by using the
	PARINFO keyword to MPFIT. See below for a description of this
	keyword.
	MPFIT does not perform more general optimization tasks. See TNMIN
	instead. MPFIT is customized, based on MINPACK-1, to the
	least-squares minimization problem.
	USER FUNCTION
	The user must define a function which returns the appropriate
	values as specified above. The function should return the weighted
	deviations between the model and the data. For applications which
	use finite-difference derivatives -- the default -- the user
	function should be declared in the following way:
	FUNCTION MYFUNCT, p, X=x, Y=y, ERR=err
		Parameter values are passed in "p"
	model = F(x, p)
	return, (y-model)/err
	END
	See below for applications with explicit derivatives.
	The keyword parameters X, Y, and ERR in the example above are
	suggestive but not required. Any parameters can be passed to
	MYFUNCT by using the FUNCTARGS keyword to MPFIT. Use MPFITFUN and
	MPFITEXPR if you need ideas on how to do that. The function *must*
	accept a parameter list, P.
	In general there are no restrictions on the number of dimensions in
	X, Y or ERR. However the deviates *must* be returned in a
	one-dimensional array, and must have the same type (float or
	double) as the input arrays.
	See below for error reporting mechanisms.
	CHECKING STATUS AND HANNDLING ERRORS
	Upon return, MPFIT will report the status of the fitting operation
	in the STATUS and ERRMSG keywords. The STATUS keyword will contain
	a numerical code which indicates the success or failure status.
	Generally speaking, any value 1 or greater indicates success, while
	a value of 0 or less indicates a possible failure. The ERRMSG
	keyword will contain a text string which should describe the error
	condition more fully.
	By default, MPFIT will trap fatal errors and report them to the
	caller gracefully. However, during the debugging process, it is
	often useful to halt execution where the error occurred. When you
	set the NOCATCH keyword, MPFIT will not do any special error
	trapping, and execution will stop whereever the error occurred.
	MPFIT does not explicitly change the !ERROR_STATE variable
	(although it may be changed implicitly if MPFIT calls MESSAGE). It
	is the caller's responsibility to call MESSAGE, /RESET to ensure
	that the error state is initialized before calling MPFIT.
	User functions may also indicate non-fatal error conditions using
	the ERROR_CODE common block variable, as described below under the
	MPFIT_ERROR common block definition (by setting ERROR_CODE to a
	number between -15 and -1). When the user function sets an error
	condition via ERROR_CODE, MPFIT will gracefully exit immediately
	and report this condition to the caller. The ERROR_CODE is
	returned in the STATUS keyword in that case.
	EXPLICIT DERIVATIVES
	In the search for the best-fit solution, MPFIT by default
	calculates derivatives numerically via a finite difference
	approximation. The user-supplied function need not calculate the
	derivatives explicitly. However, the user function *may* calculate
	the derivatives if desired, but only if the model function is
	declared with an additional position parameter, DP, as described
	below. If the user function does not accept this additional
	parameter, MPFIT will report an error. As a practical matter, it
	is often sufficient and even faster to allow MPFIT to calculate the
	derivatives numerically, but this option is available for users who
	wish more control over the fitting process.
	There are two ways to enable explicit derivatives. First, the user
	can set the keyword AUTODERIVATIVE=0, which is a global switch for
	all parameters. In this case, MPFIT will request explicit
	derivatives for every free parameter.
	Second, the user may request explicit derivatives for specifically
	selected parameters using the PARINFO.MPSIDE=3 (see "CONSTRAINING
	PARAMETER VALUES WITH THE PARINFO KEYWORD" below). In this
	strategy, the user picks and chooses which parameter derivatives
	are computed explicitly versus numerically. When PARINFO[i].MPSIDE
	EQ 3, then the ith parameter derivative is computed explicitly.
	The keyword setting AUTODERIVATIVE=0 always globally overrides the
	individual values of PARINFO.MPSIDE. Setting AUTODERIVATIVE=0 is
	equivalent to resetting PARINFO.MPSIDE=3 for all parameters.
	Even if the user requests explicit derivatives for some or all
	parameters, MPFIT will not always request explicit derivatives on
	every user function call.
	EXPLICIT DERIVATIVES - CALLING INTERFACE
	When AUTODERIVATIVE=0, the user function is responsible for
	calculating the derivatives of the *residuals* with respect to each
	parameter. The user function should be declared as follows:
		MYFUNCT - example user function
		P - input parameter values (N-element array)
		DP - upon input, an N-vector indicating which parameters
		to compute derivatives for
		upon output, the user function must return
		an ARRAY(M,N) of derivatives in this keyword
		(keywords) - any other keywords specified by FUNCTARGS
		RETURNS - residual values
	FUNCTION MYFUNCT, p, dp, X=x, Y=y, ERR=err
	model = F(x, p)		Model function
	resid = (y - model)/err		Residual calculation (for example)
	if n_params() GT 1 then begin
		Create derivative and compute derivative array
	requested = dp	Save original value of DP
	dp = make_array(n_elements(x), n_elements(p), value=x[0]*0)
		Compute derivative if requested by caller
	for i = 0, n_elements(p)-1 do if requested(i) NE 0 then $
	dp(*,i) = FGRAD(x, p, i) / err
	endif
	return, resid
	END
	where FGRAD(x, p, i) is a model function which computes the
	derivative of the model F(x,p) with respect to parameter P(i) at X.
	A quirk in the implementation leaves a stray negative sign in the
	definition of DP. The derivative of the *residual* should be
	"-FGRAD(x,p,i) / err" because of how the residual is defined
	("resid = (data - model) / err"). **HOWEVER** because of the
	implementation quirk, MPFIT expects FGRAD(x,p,i)/err instead,
	i.e. the opposite sign of the gradient of RESID.
	Derivatives should be returned in the DP array. DP should be an
	ARRAY(m,n) array, where m is the number of data points and n is the
	number of parameters. -DP[i,j] is the derivative of the ith
	residual with respect to the jth parameter (note the minus sign
	due to the quirk described above).
	As noted above, MPFIT may not always request derivatives from the
	user function. In those cases, the parameter DP is not passed.
	Therefore functions can use N_PARAMS() to indicate whether they
	must compute the derivatives or not.
	The derivatives with respect to fixed parameters are ignored	zero
	is an appropriate value to insert for those derivatives. Upon
	input to the user function, DP is set to a vector with the same
	length as P, with a value of 1 for a parameter which is free, and a
	value of zero for a parameter which is fixed (and hence no
	derivative needs to be calculated). This input vector may be
	overwritten as needed. In the example above, the original DP
	vector is saved to a variable called REQUESTED, and used as a mask
	to calculate only those derivatives that are required.
	If the data is higher than one dimensional, then the *last*
	dimension should be the parameter dimension. Example: fitting a
	50x50 image, "dp" should be 50x50xNPAR.
	EXPLICIT DERIVATIVES - TESTING and DEBUGGING
	For reasonably complicated user functions, the calculation of
	explicit derivatives of the correct sign and magnitude can be
	difficult to get right. A simple sign error can cause MPFIT to be
	confused. MPFIT has a derivative debugging mode which will compute
	the derivatives *both* numerically and explicitly, and compare the
	results.
	It is expected that during production usage, derivative debugging
	should be disabled for all parameters.
	In order to enable derivative debugging mode, set the following
	PARINFO members for the ith parameter.
	PARINFO[i].MPSIDE = 3	Enable explicit derivatives
	PARINFO[i].MPDERIV_DEBUG = 1	Enable derivative debugging mode
	PARINFO[i].MPDERIV_RELTOL = ??	Relative tolerance for comparison
	PARINFO[i].MPDERIV_ABSTOL = ??	Absolute tolerance for comparison
	Note that these settings are maintained on a parameter-by-parameter
	basis using PARINFO, so the user can choose which parameters
	derivatives will be tested.
	When .MPDERIV_DEBUG is set, then MPFIT first computes the
	derivative explicitly by requesting them from the user function.
	Then, it computes the derivatives numerically via finite
	differencing, and compares the two values. If the difference
	exceeds a tolerance threshold, then the values are printed out to
	alert the user. The tolerance level threshold contains both a
	relative and an absolute component, and is expressed as,
	ABS(DERIV_U - DERIV_N) GE (ABSTOL + RELTOL*ABS(DERIV_U))
	where DERIV_U and DERIV_N are the derivatives computed explicitly
	and numerically, respectively. Appropriate values
	for most users will be:
	PARINFO[i].MPDERIV_RELTOL = 1d-3		Suggested relative tolerance
	PARINFO[i].MPDERIV_ABSTOL = 1d-7		Suggested absolute tolerance
	although these thresholds may have to be adjusted for a particular
	problem. When the threshold is exceeded, users can expect to see a
	tabular report like this one:
	FJAC DEBUG BEGIN
	# IPNT FUNC DERIV_U DERIV_N DIFF_ABS DIFF_REL
	FJAC PARM 2
	80 -0.7308 0.04233 0.04233 -5.543E-07 -1.309E-05
	99 1.370 0.01417 0.01417 -5.518E-07 -3.895E-05
	118 0.07187 -0.01400 -0.01400 -5.566E-07 3.977E-05
	137 1.844 -0.04216 -0.04216 -5.589E-07 1.326E-05
	FJAC DEBUG END
	The report will be bracketed by FJAC DEBUG BEGIN/END statements.
	Each parameter will be delimited by the statement FJAC PARM n,
	where n is the parameter number. The columns are,
	IPNT - data point number (0 ... M-1)
	FUNC - function value at that point
	DERIV_U - explicit derivative value at that point
	DERIV_N - numerical derivative estimate at that point
	DIFF_ABS - absolute difference = (DERIV_U - DERIV_N)
	DIFF_REL - relative difference = (DIFF_ABS)/(DERIV_U)
	When prints appear in this report, it is most important to check
	that the derivatives computed in two different ways have the same
	numerical sign and the same order of magnitude, since these are the
	most common programming mistakes.
	A line of this form may also appear
	# FJAC_MASK = 1 1 1 1 1 1 1 1 1 1 1 1 1 1 1 1 1 1 1 1 1
	This line indicates for which parameters explicit derivatives are
	expected. A list of all-1s indicates all explicit derivatives for
	all parameters are requested from the user function.
	CONSTRAINING PARAMETER VALUES WITH THE PARINFO KEYWORD
	The behavior of MPFIT can be modified with respect to each
	parameter to be fitted. A parameter value can be fixed	simple
	boundary constraints can be imposed	limitations on the parameter
	changes can be imposed	properties of the automatic derivative can
	be modified	and parameters can be tied to one another.
	These properties are governed by the PARINFO structure, which is
	passed as a keyword parameter to MPFIT.
	PARINFO should be an array of structures, one for each parameter.
	Each parameter is associated with one element of the array, in
	numerical order. The structure can have the following entries
	(none are required):
	.VALUE - the starting parameter value (but see the START_PARAMS
	parameter for more information).
	.FIXED - a boolean value, whether the parameter is to be held
	fixed or not. Fixed parameters are not varied by
	MPFIT, but are passed on to MYFUNCT for evaluation.
	.LIMITED - a two-element boolean array. If the first/second
	element is set, then the parameter is bounded on the
	lower/upper side. A parameter can be bounded on both
	sides. Both LIMITED and LIMITS must be given
	together.
	.LIMITS - a two-element float or double array. Gives the
	parameter limits on the lower and upper sides,
	respectively. Zero, one or two of these values can be
	set, depending on the values of LIMITED. Both LIMITED
	and LIMITS must be given together.
	.PARNAME - a string, giving the name of the parameter. The
	fitting code of MPFIT does not use this tag in any
	way. However, the default ITERPROC will print the
	parameter name if available.
	.STEP - the step size to be used in calculating the numerical
	derivatives. If set to zero, then the step size is
	computed automatically. Ignored when AUTODERIVATIVE=0.
	This value is superceded by the RELSTEP value.
	.RELSTEP - the *relative* step size to be used in calculating
	the numerical derivatives. This number is the
	fractional size of the step, compared to the
	parameter value. This value supercedes the STEP
	setting. If the parameter is zero, then a default
	step size is chosen.
	.MPSIDE - selector for type of derivative calculation. This
	field can take one of five possible values:
	0 - one-sided derivative computed automatically
	1 - one-sided derivative (f(x+h) - f(x) )/h
	-1 - one-sided derivative (f(x) - f(x-h))/h
	2 - two-sided derivative (f(x+h) - f(x-h))/(2*h)
	3 - explicit derivative used for this parameter
	In the first four cases, the derivative is approximated
	numerically by finite difference, with step size
	H=STEP, where the STEP parameter is defined above. The
	last case, MPSIDE=3, indicates to allow the user
	function to compute the derivative explicitly (see
	section on "EXPLICIT DERIVATIVES"). AUTODERIVATIVE=0
	overrides this setting for all parameters, and is
	equivalent to MPSIDE=3 for all parameters. For
	MPSIDE=0, the "automatic" one-sided derivative method
	will chose a direction for the finite difference which
	does not violate any constraints. The other methods
	(MPSIDE=-1 or MPSIDE=1) do not perform this check. The
	two-sided method is in principle more precise, but
	requires twice as many function evaluations. Default:
	0.
	.MPDERIV_DEBUG - set this value to 1 to enable debugging of
	user-supplied explicit derivatives (see "TESTING and
	DEBUGGING" section above). In addition, the
	user must enable calculation of explicit derivatives by
	either setting AUTODERIVATIVE=0, or MPSIDE=3 for the
	desired parameters. When this option is enabled, a
	report may be printed to the console, depending on the
	MPDERIV_ABSTOL and MPDERIV_RELTOL settings.
	Default: 0 (no debugging)
	.MPDERIV_ABSTOL, .MPDERIV_RELTOL - tolerance settings for
	print-out of debugging information, for each parameter
	where debugging is enabled. See "TESTING and
	DEBUGGING" section above for the meanings of these two
	fields.
	.MPMAXSTEP - the maximum change to be made in the parameter
	value. During the fitting process, the parameter
	will never be changed by more than this value in
	one iteration.
	A value of 0 indicates no maximum. Default: 0.
	.TIED - a string expression which "ties" the parameter to other
	free or fixed parameters as an equality constraint. Any
	expression involving constants and the parameter array P
	are permitted.
	Example: if parameter 2 is always to be twice parameter
	1 then use the following: parinfo[2].tied = '2 * P[1]'.
	Since they are totally constrained, tied parameters are
	considered to be fixed	no errors are computed for them,
	and any LIMITS are not obeyed.
	[ NOTE: the PARNAME can't be used in a TIED expression. ]
	.MPPRINT - if set to 1, then the default ITERPROC will print the
	parameter value. If set to 0, the parameter value
	will not be printed. This tag can be used to
	selectively print only a few parameter values out of
	many. Default: 1 (all parameters printed)
	.MPFORMAT - IDL format string to print the parameter within
	ITERPROC. Default: '(G20.6)' (An empty string will
	also use the default.)
	Future modifications to the PARINFO structure, if any, will involve
	adding structure tags beginning with the two letters "MP".
	Therefore programmers are urged to avoid using tags starting with
	"MP", but otherwise they are free to include their own fields
	within the PARINFO structure, which will be ignored by MPFIT.
	PARINFO Example:
	parinfo = replicate({value:0.D, fixed:0, limited:[0,0], $
	limits:[0.D,0]}, 5)
	parinfo[0].fixed = 1
	parinfo[4].limited[0] = 1
	parinfo[4].limits[0] = 50.D
	parinfo[*].value = [5.7D, 2.2, 500., 1.5, 2000.]
	A total of 5 parameters, with starting values of 5.7,
	2.2, 500, 1.5, and 2000 are given. The first parameter
	is fixed at a value of 5.7, and the last parameter is
	constrained to be above 50.
	RECURSION
	Generally, recursion is not allowed. As of version 1.77, MPFIT has
	recursion protection which does not allow a model function to
	itself call MPFIT. Users who wish to perform multi-level
	optimization should investigate the 'EXTERNAL' function evaluation
	methods described below for hard-to-evaluate functions. That
	method places more control in the user's hands. The user can
	design a "recursive" application by taking care.
	In most cases the recursion protection should be well-behaved.
	However, if the user is doing debugging, it is possible for the
	protection system to get "stuck." In order to reset it, run the
	procedure:
	MPFIT_RESET_RECURSION
	and the protection system should get "unstuck." It is save to call
	this procedure at any time.
	COMPATIBILITY
	This function is designed to work with IDL 5.0 or greater.
	Because TIED parameters and the "(EXTERNAL)" user-model feature use
	the EXECUTE() function, they cannot be used with the free version
	of the IDL Virtual Machine.
	DETERMINING THE VERSION OF MPFIT
	MPFIT is a changing library. Users of MPFIT may also depend on a
	specific version of the library being present. As of version 1.70
	of MPFIT, a VERSION keyword has been added which allows the user to
	query which version is present. The keyword works like this:
	RESULT = MPFIT(/query, VERSION=version)
	This call uses the /QUERY keyword to query the version number
	without performing any computations. Users of MPFIT can call this
	method to determine which version is in the IDL path before
	actually using MPFIT to do any numerical work. Upon return, the
	VERSION keyword contains the version number of MPFIT, expressed as
	a string of the form 'X.Y' where X and Y are integers.
	Users can perform their own version checking, or use the built-in
	error checking of MPFIT. The MIN_VERSION keyword enforces the
	requested minimum version number. For example,
	RESULT = MPFIT(/query, VERSION=version, MIN_VERSION='1.70')
	will check whether the accessed version is 1.70 or greater, without
	performing any numerical processing.
	The VERSION and MIN_VERSION keywords were added in MPFIT
	version 1.70 and later. If the caller attempts to use the VERSION
	or MIN_VERSION keywords, and an *older* version of the code is
	present in the caller's path, then IDL will throw an 'unknown
	keyword' error. Therefore, in order to be robust, the caller, must
	use exception handling. Here is an example demanding at least
	version 1.70.
	MPFIT_OK = 0 & VERSION = '<unknown>'
	CATCH, CATCHERR
	IF CATCHERR EQ 0 THEN MPFIT_OK = MPFIT(/query, VERSION=version, $
	MIN_VERSION='1.70')
	CATCH, /CANCEL
	IF NOT MPFIT_OK THEN $
	MESSAGE, 'ERROR: you must have MPFIT version 1.70 or higher in '+$
	'your path (found version '+version+')'
	Of course, the caller can also do its own version number
	requirements checking.
	HARD-TO-COMPUTE FUNCTIONS: "EXTERNAL" EVALUATION
	The normal mode of operation for MPFIT is for the user to pass a
	function name, and MPFIT will call the user function multiple times
	as it iterates toward a solution.
	Some user functions are particularly hard to compute using the
	standard model of MPFIT. Usually these are functions that depend
	on a large amount of external data, and so it is not feasible, or
	at least highly impractical, to have MPFIT call it. In those cases
	it may be possible to use the "(EXTERNAL)" evaluation option.
	In this case the user is responsible for making all function *and
	derivative* evaluations. The function and Jacobian data are passed
	in through the EXTERNAL_FVEC and EXTERNAL_FJAC keywords,
	respectively. The user indicates the selection of this option by
	specifying a function name (MYFUNCT) of "(EXTERNAL)". No
	user-function calls are made when EXTERNAL evaluation is being
	used.
	** SPECIAL NOTE ** For the "(EXTERNAL)" case, the quirk noted above
	does not apply. The gradient matrix, EXTERNAL_FJAC, should be
	comparable to "-FGRAD(x,p)/err", which is the *opposite* sign of
	the DP matrix described above. In other words, EXTERNAL_FJAC
	has the same sign as the derivative of EXTERNAL_FVEC, and the
	opposite sign of FGRAD.
	At the end of each iteration, control returns to the user, who must
	reevaluate the function at its new parameter values. Users should
	check the return value of the STATUS keyword, where a value of 9
	indicates the user should supply more data for the next iteration,
	and re-call MPFIT. The user may refrain from calling MPFIT
	further	as usual, STATUS will indicate when the solution has
	converged and no more iterations are required.
	Because MPFIT must maintain its own data structures between calls,
	the user must also pass a named variable to the EXTERNAL_STATE
	keyword. This variable must be maintained by the user, but not
	changed, throughout the fitting process. When no more iterations
	are desired, the named variable may be discarded.
	INPUTS:
	MYFUNCT - a string variable containing the name of the function to
	be minimized. The function should return the weighted
	deviations between the model and the data, as described
	above.
	For EXTERNAL evaluation of functions, this parameter
	should be set to a value of "(EXTERNAL)".
	START_PARAMS - An one-dimensional array of starting values for each of the
	parameters of the model. The number of parameters
	should be fewer than the number of measurements.
	Also, the parameters should have the same data type
	as the measurements (double is preferred).
	This parameter is optional if the PARINFO keyword
	is used (but see PARINFO). The PARINFO keyword
	provides a mechanism to fix or constrain individual
	parameters. If both START_PARAMS and PARINFO are
	passed, then the starting *value* is taken from
	START_PARAMS, but the *constraints* are taken from
	PARINFO.
	RETURNS:
	Returns the array of best-fit parameters.
	Exceptions:
	* if /QUERY is set (see QUERY).
	KEYWORD PARAMETERS:
	AUTODERIVATIVE - If this is set, derivatives of the function will
	be computed automatically via a finite
	differencing procedure. If not set, then MYFUNCT
	must provide the explicit derivatives.
	Default: set (=1)
	NOTE: to supply your own explicit derivatives,
	explicitly pass AUTODERIVATIVE=0
	BESTNORM - upon return, the value of the summed squared weighted
	residuals for the returned parameter values,
	i.e. TOTAL(DEVIATES^2).
	BEST_FJAC - upon return, BEST_FJAC contains the Jacobian, or
	partial derivative, matrix for the best-fit model.
	The values are an array,
	ARRAY(N_ELEMENTS(DEVIATES),NFREE) where NFREE is the
	number of free parameters. This array is only
	computed if /CALC_FJAC is set, otherwise BEST_FJAC is
	undefined.
	The returned array is such that BEST_FJAC[I,J] is the
	partial derivative of DEVIATES[I] with respect to
	parameter PARMS[PFREE_INDEX[J]]. Note that since
	deviates are (data-model)*weight, the Jacobian of the
	*deviates* will have the opposite sign from the
	Jacobian of the *model*, and may be scaled by a
	factor.
	BEST_RESID - upon return, an array of best-fit deviates.
	CALC_FJAC - if set, then calculate the Jacobian and return it in
	BEST_FJAC. If not set, then the return value of
	BEST_FJAC is undefined.
	COVAR - the covariance matrix for the set of parameters returned
	by MPFIT. The matrix is NxN where N is the number of
	parameters. The square root of the diagonal elements
	gives the formal 1-sigma statistical errors on the
	parameters IF errors were treated "properly" in MYFUNC.
	Parameter errors are also returned in PERROR.
	To compute the correlation matrix, PCOR, use this example:
	PCOR = COV * 0
	FOR i = 0, n-1 DO FOR j = 0, n-1 DO $
	PCOR[i,j] = COV[i,j]/sqrt(COV[i,i]*COV[j,j])
	or equivalently, in vector notation,
	PCOR = COV / (PERROR # PERROR)
	If NOCOVAR is set or MPFIT terminated abnormally, then
	COVAR is set to a scalar with value !VALUES.D_NAN.
	DOF - number of degrees of freedom, computed as
	DOF = N_ELEMENTS(DEVIATES) - NFREE
	Note that this doesn't account for pegged parameters (see
	NPEGGED). It also does not account for data points which
	are assigned zero weight by the user function.
	ERRMSG - a string error or warning message is returned.
	EXTERNAL_FVEC - upon input, the function values, evaluated at
	START_PARAMS. This should be an M-vector, where M
	is the number of data points.
	EXTERNAL_FJAC - upon input, the Jacobian array of partial
	derivative values. This should be a M x N array,
	where M is the number of data points and N is the
	number of parameters. NOTE: that all FIXED or
	TIED parameters must *not* be included in this
	array.
	EXTERNAL_STATE - a named variable to store MPFIT-related state
	information between iterations (used in input and
	output to MPFIT). The user must not manipulate
	or discard this data until the final iteration is
	performed.
	FASTNORM - set this keyword to select a faster algorithm to
	compute sum-of-square values internally. For systems
	with large numbers of data points, the standard
	algorithm can become prohibitively slow because it
	cannot be vectorized well. By setting this keyword,
	MPFIT will run faster, but it will be more prone to
	floating point overflows and underflows. Thus, setting
	this keyword may sacrifice some stability in the
	fitting process.
	FTOL - a nonnegative input variable. Termination occurs when both
	the actual and predicted relative reductions in the sum of
	squares are at most FTOL (and STATUS is accordingly set to
	1 or 3). Therefore, FTOL measures the relative error
	desired in the sum of squares. Default: 1D-10
	FUNCTARGS - A structure which contains the parameters to be passed
	to the user-supplied function specified by MYFUNCT via
	the _EXTRA mechanism. This is the way you can pass
	additional data to your user-supplied function without
	using common blocks.
	Consider the following example:
	if FUNCTARGS = { XVAL:[1.D,2,3], YVAL:[1.D,4,9],
	ERRVAL:[1.D,1,1] }
	then the user supplied function should be declared
	like this:
	FUNCTION MYFUNCT, P, XVAL=x, YVAL=y, ERRVAL=err
	By default, no extra parameters are passed to the
	user-supplied function, but your function should
	accept *at least* one keyword parameter. [ This is to
	accomodate a limitation in IDL's _EXTRA
	parameter-passing mechanism. ]
	GTOL - a nonnegative input variable. Termination occurs when the
	cosine of the angle between fvec and any column of the
	jacobian is at most GTOL in absolute value (and STATUS is
	accordingly set to 4). Therefore, GTOL measures the
	orthogonality desired between the function vector and the
	columns of the jacobian. Default: 1D-10
	ITERARGS - The keyword arguments to be passed to ITERPROC via the
	_EXTRA mechanism. This should be a structure, and is
	similar in operation to FUNCTARGS.
	Default: no arguments are passed.
	ITERPRINT - The name of an IDL procedure, equivalent to PRINT,
	that ITERPROC will use to render output. ITERPRINT
	should be able to accept at least four positional
	arguments. In addition, it should be able to accept
	the standard FORMAT keyword for output formatting	and
	the UNIT keyword, to redirect output to a logical file
	unit (default should be UNIT=1, standard output).
	These keywords are passed using the ITERARGS keyword
	above. The ITERPRINT procedure must accept the _EXTRA
	keyword.
	NOTE: that much formatting can be handled with the
	MPPRINT and MPFORMAT tags.
	Default: 'MPFIT_DEFPRINT' (default internal formatter)
	ITERPROC - The name of a procedure to be called upon each NPRINT
	iteration of the MPFIT routine. ITERPROC is always
	called in the final iteration. It should be declared
	in the following way:
	PRO ITERPROC, MYFUNCT, p, iter, fnorm, FUNCTARGS=fcnargs, $
	PARINFO=parinfo, QUIET=quiet, DOF=dof, PFORMAT=pformat, $
	UNIT=unit, ...
		perform custom iteration update
	END
	ITERPROC must either accept all three keyword
	parameters (FUNCTARGS, PARINFO and QUIET), or at least
	accept them via the _EXTRA keyword.
	MYFUNCT is the user-supplied function to be minimized,
	P is the current set of model parameters, ITER is the
	iteration number, and FUNCTARGS are the arguments to be
	passed to MYFUNCT. FNORM should be the chi-squared
	value. QUIET is set when no textual output should be
	printed. DOF is the number of degrees of freedom,
	normally the number of points less the number of free
	parameters. See below for documentation of PARINFO.
	PFORMAT is the default parameter value format. UNIT is
	passed on to the ITERPRINT procedure, and should
	indicate the file unit where log output will be sent
	(default: standard output).
	In implementation, ITERPROC can perform updates to the
	terminal or graphical user interface, to provide
	feedback while the fit proceeds. If the fit is to be
	stopped for any reason, then ITERPROC should set the
	common block variable ERROR_CODE to negative value
	between -15 and -1 (see MPFIT_ERROR common block
	below). In principle, ITERPROC should probably not
	modify the parameter values, because it may interfere
	with the algorithm's stability. In practice it is
	allowed.
	Default: an internal routine is used to print the
	parameter values.
	ITERSTOP - Set this keyword if you wish to be able to stop the
	fitting by hitting the predefined ITERKEYSTOP key on
	the keyboard. This only works if you use the default
	ITERPROC.
	ITERKEYSTOP - A keyboard key which will halt the fit (and if
	ITERSTOP is set and the default ITERPROC is used).
	ITERSTOPKEY may either be a one-character string
	with the desired key, or a scalar integer giving the
	ASCII code of the desired key.
	Default: 7b (control-g)
	NOTE: the default value of ASCI 7 (control-G) cannot
	be read in some windowing environments, so you must
	change to a printable character like 'q'.
	MAXITER - The maximum number of iterations to perform. If the
	number of calculation iterations exceeds MAXITER, then
	the STATUS value is set to 5 and MPFIT returns.
	If MAXITER EQ 0, then MPFIT does not iterate to adjust
	parameter values	however, the user function is evaluated
	and parameter errors/covariance/Jacobian are estimated
	before returning.
	Default: 200 iterations
	MIN_VERSION - The minimum requested version number. This must be
	a scalar string of the form returned by the VERSION
	keyword. If the current version of MPFIT does not
	satisfy the minimum requested version number, then,
	MPFIT(/query, min_version='...') returns 0
	MPFIT(...) returns NAN
	Default: no version number check
	NOTE: MIN_VERSION was added in MPFIT version 1.70
	NFEV - the number of MYFUNCT function evaluations performed.
	NFREE - the number of free parameters in the fit. This includes
	parameters which are not FIXED and not TIED, but it does
	include parameters which are pegged at LIMITS.
	NITER - the number of iterations completed.
	NOCATCH - if set, then MPFIT will not perform any error trapping.
	By default (not set), MPFIT will trap errors and report
	them to the caller. This keyword will typically be used
	for debugging.
	NOCOVAR - set this keyword to prevent the calculation of the
	covariance matrix before returning (see COVAR)
	NPEGGED - the number of free parameters which are pegged at a
	LIMIT.
	NPRINT - The frequency with which ITERPROC is called. A value of
	1 indicates that ITERPROC is called with every iteration,
	while 2 indicates every other iteration, etc. Be aware
	that several Levenberg-Marquardt attempts can be made in
	a single iteration. Also, the ITERPROC is *always*
	called for the final iteration, regardless of the
	iteration number.
	Default value: 1
	PARINFO - A one-dimensional array of structures.
	Provides a mechanism for more sophisticated constraints
	to be placed on parameter values. When PARINFO is not
	passed, then it is assumed that all parameters are free
	and unconstrained. Values in PARINFO are never
	modified during a call to MPFIT.
	See description above for the structure of PARINFO.
	Default value: all parameters are free and unconstrained.
	PERROR - The formal 1-sigma errors in each parameter, computed
	from the covariance matrix. If a parameter is held
	fixed, or if it touches a boundary, then the error is
	reported as zero.
	If the fit is unweighted (i.e. no errors were given, or
	the weights were uniformly set to unity), then PERROR
	will probably not represent the true parameter
	uncertainties.
	*If* you can assume that the true reduced chi-squared
	value is unity -- meaning that the fit is implicitly
	assumed to be of good quality -- then the estimated
	parameter uncertainties can be computed by scaling PERROR
	by the measured chi-squared value.
	DOF = N_ELEMENTS(X) - N_ELEMENTS(PARMS)	deg of freedom
	PCERROR = PERROR * SQRT(BESTNORM / DOF)	scaled uncertainties
	PFREE_INDEX - upon return, PFREE_INDEX contains an index array
	which indicates which parameter were allowed to
	vary. I.e. of all the parameters PARMS, only
	PARMS[PFREE_INDEX] were varied.
	QUERY - if set, then MPFIT() will return immediately with one of
	the following values:
	1 - if MIN_VERSION is not set
	1 - if MIN_VERSION is set and MPFIT satisfies the minimum
	0 - if MIN_VERSION is set and MPFIT does not satisfy it
	The VERSION output keyword is always set upon return.
	Default: not set.
	QUIET - set this keyword when no textual output should be printed
	by MPFIT
	RESDAMP - a scalar number, indicating the cut-off value of
	residuals where "damping" will occur. Residuals with
	magnitudes greater than this number will be replaced by
	their logarithm. This partially mitigates the so-called
	large residual problem inherent in least-squares solvers
	(as for the test problem CURVI, http://www.maxthis.com/-
	curviex.htm). A value of 0 indicates no damping.
	Default: 0
	Note: RESDAMP doesn't work with AUTODERIV=0
	STATUS - an integer status code is returned. All values greater
	than zero can represent success (however STATUS EQ 5 may
	indicate failure to converge). It can have one of the
	following values:
	-18 a fatal execution error has occurred. More information
	may be available in the ERRMSG string.
	-16 a parameter or function value has become infinite or an
	undefined number. This is usually a consequence of
	numerical overflow in the user's model function, which
	must be avoided.
	-15 to -1
	these are error codes that either MYFUNCT or ITERPROC
	may return to terminate the fitting process (see
	description of MPFIT_ERROR common below). If either
	MYFUNCT or ITERPROC set ERROR_CODE to a negative number,
	then that number is returned in STATUS. Values from -15
	to -1 are reserved for the user functions and will not
	clash with MPFIT.
	0 improper input parameters.
	1 both actual and predicted relative reductions
	in the sum of squares are at most FTOL.
	2 relative error between two consecutive iterates
	is at most XTOL
	3 conditions for STATUS = 1 and STATUS = 2 both hold.
	4 the cosine of the angle between fvec and any
	column of the jacobian is at most GTOL in
	absolute value.
	5 the maximum number of iterations has been reached
	6 FTOL is too small. no further reduction in
	the sum of squares is possible.
	7 XTOL is too small. no further improvement in
	the approximate solution x is possible.
	8 GTOL is too small. fvec is orthogonal to the
	columns of the jacobian to machine precision.
	9 A successful single iteration has been completed, and
	the user must supply another "EXTERNAL" evaluation of
	the function and its derivatives. This status indicator
	is neither an error nor a convergence indicator.
	VERSION - upon return, VERSION will be set to the MPFIT internal
	version number. The version number will be a string of
	the form "X.Y" where X is a major revision number and Y
	is a minor revision number.
	NOTE: the VERSION keyword was not present before
	MPFIT version number 1.70, therefore, callers must
	use exception handling when using this keyword.
	XTOL - a nonnegative input variable. Termination occurs when the
	relative error between two consecutive iterates is at most
	XTOL (and STATUS is accordingly set to 2 or 3). Therefore,
	XTOL measures the relative error desired in the approximate
	solution. Default: 1D-10
	EXAMPLE:
	p0 = [5.7D, 2.2, 500., 1.5, 2000.]
	fa = {X:x, Y:y, ERR:err}
	p = mpfit('MYFUNCT', p0, functargs=fa)
	Minimizes sum of squares of MYFUNCT. MYFUNCT is called with the X,
	Y, and ERR keyword parameters that are given by FUNCTARGS. The
	resulting parameter values are returned in p.
	COMMON BLOCKS:
	COMMON MPFIT_ERROR, ERROR_CODE
	User routines may stop the fitting process at any time by
	setting an error condition. This condition may be set in either
	the user's model computation routine (MYFUNCT), or in the
	iteration procedure (ITERPROC).
	To stop the fitting, the above common block must be declared,
	and ERROR_CODE must be set to a negative number. After the user
	procedure or function returns, MPFIT checks the value of this
	common block variable and exits immediately if the error
	condition has been set. This value is also returned in the
	STATUS keyword: values of -1 through -15 are reserved error
	codes for the user routines. By default the value of ERROR_CODE
	is zero, indicating a successful function/procedure call.
	COMMON MPFIT_PROFILE
	COMMON MPFIT_MACHAR
	COMMON MPFIT_CONFIG
	These are undocumented common blocks are used internally by
	MPFIT and may change in future implementations.
	THEORY OF OPERATION:
	There are many specific strategies for function minimization. One
	very popular technique is to use function gradient information to
	realize the local structure of the function. Near a local minimum
	the function value can be taylor expanded about x0 as follows:
	f(x) = f(x0) + f'(x0) . (x-x0) + (1/2) (x-x0) . f''(x0) . (x-x0)
	----- --------------- ------------------------------- (1)
	Order 0th 1st 2nd
	Here f'(x) is the gradient vector of f at x, and f''(x) is the
	Hessian matrix of second derivatives of f at x. The vector x is
	the set of function parameters, not the measured data vector. One
	can find the minimum of f, f(xm) using Newton's method, and
	arrives at the following linear equation:
	f''(x0) . (xm-x0) = - f'(x0) (2)
	If an inverse can be found for f''(x0) then one can solve for
	(xm-x0), the step vector from the current position x0 to the new
	projected minimum. Here the problem has been linearized (ie, the
	gradient information is known to first order). f''(x0) is
	symmetric n x n matrix, and should be positive definite.
	The Levenberg - Marquardt technique is a variation on this theme.
	It adds an additional diagonal term to the equation which may aid the
	convergence properties:
	(f''(x0) + nu I) . (xm-x0) = -f'(x0) (2a)
	where I is the identity matrix. When nu is large, the overall
	matrix is diagonally dominant, and the iterations follow steepest
	descent. When nu is small, the iterations are quadratically
	convergent.
	In principle, if f''(x0) and f'(x0) are known then xm-x0 can be
	determined. However the Hessian matrix is often difficult or
	impossible to compute. The gradient f'(x0) may be easier to
	compute, if even by finite difference techniques. So-called
	quasi-Newton techniques attempt to successively estimate f''(x0)
	by building up gradient information as the iterations proceed.
	In the least squares problem there are further simplifications
	which assist in solving eqn (2). The function to be minimized is
	a sum of squares:
	f = Sum(hi^2) (3)
	where hi is the ith residual out of m residuals as described
	above. This can be substituted back into eqn (2) after computing
	the derivatives:
	f' = 2 Sum(hi hi')
	f'' = 2 Sum(hi' hj') + 2 Sum(hi hi'') (4)
	If one assumes that the parameters are already close enough to a
	minimum, then one typically finds that the second term in f'' is
	negligible [or, in any case, is too difficult to compute]. Thus,
	equation (2) can be solved, at least approximately, using only
	gradient information.
	In matrix notation, the combination of eqns (2) and (4) becomes:
	hT' . h' . dx = - hT' . h (5)
	Where h is the residual vector (length m), hT is its transpose, h'
	is the Jacobian matrix (dimensions n x m), and dx is (xm-x0). The
	user function supplies the residual vector h, and in some cases h'
	when it is not found by finite differences (see MPFIT_FDJAC2,
	which finds h and hT'). Even if dx is not the best absolute step
	to take, it does provide a good estimate of the best *direction*,
	so often a line minimization will occur along the dx vector
	direction.
	The method of solution employed by MINPACK is to form the Q . R
	factorization of h', where Q is an orthogonal matrix such that QT .
	Q = I, and R is upper right triangular. Using h' = Q . R and the
	ortogonality of Q, eqn (5) becomes
	(RT . QT) . (Q . R) . dx = - (RT . QT) . h
	RT . R . dx = - RT . QT . h (6)
	R . dx = - QT . h
	where the last statement follows because R is upper triangular.
	Here, R, QT and h are known so this is a matter of solving for dx.
	The routine MPFIT_QRFAC provides the QR factorization of h, with
	pivoting, and MPFIT_QRSOL	V provides the solution for dx.
	REFERENCES:
	Markwardt, C. B. 2008, "Non-Linear Least Squares Fitting in IDL
	with MPFIT," in proc. Astronomical Data Analysis Software and
	Systems XVIII, Quebec, Canada, ASP Conference Series, Vol. XXX, eds.
	D. Bohlender, P. Dowler & D. Durand (Astronomical Society of the
	Pacific: San Francisco), p. 251-254 (ISBN: 978-1-58381-702-5)
	http://arxiv.org/abs/0902.2850
	Link to NASA ADS: http://adsabs.harvard.edu/abs/2009ASPC..411..251M
	Link to ASP: http://aspbooks.org/a/volumes/table_of_contents/411
	Refer to the MPFIT website as:
	http://purl.com/net/mpfit
	MINPACK-1 software, by Jorge More' et al, available from netlib.
	http://www.netlib.org/
	"Optimization Software Guide," Jorge More' and Stephen Wright,
	SIAM, *Frontiers in Applied Mathematics*, Number 14.
	(ISBN: 978-0-898713-22-0)
	More', J. 1978, "The Levenberg-Marquardt Algorithm: Implementation
	and Theory," in Numerical Analysis, vol. 630, ed. G. A. Watson
	(Springer-Verlag: Berlin), p. 105 (DOI: 10.1007/BFb0067690 )
	MODIFICATION HISTORY:
	Translated from MINPACK-1 in FORTRAN, Apr-Jul 1998, CM
	Fixed bug in parameter limits (x vs xnew), 04 Aug 1998, CM
	Added PERROR keyword, 04 Aug 1998, CM
	Added COVAR keyword, 20 Aug 1998, CM
	Added NITER output keyword, 05 Oct 1998
	D.L Windt, Bell Labs, windt@bell-labs.com
	Made each PARINFO component optional, 05 Oct 1998 CM
	Analytical derivatives allowed via AUTODERIVATIVE keyword, 09 Nov 1998
	Parameter values can be tied to others, 09 Nov 1998
	Fixed small bugs (Wayne Landsman), 24 Nov 1998
	Added better exception error reporting, 24 Nov 1998 CM
	Cosmetic documentation changes, 02 Jan 1999 CM
	Changed definition of ITERPROC to be consistent with TNMIN, 19 Jan 1999 CM
	Fixed bug when AUTDERIVATIVE=0. Incorrect sign, 02 Feb 1999 CM
	Added keyboard stop to MPFIT_DEFITER, 28 Feb 1999 CM
	Cosmetic documentation changes, 14 May 1999 CM
	IDL optimizations for speed & FASTNORM keyword, 15 May 1999 CM
	Tried a faster version of mpfit_enorm, 30 May 1999 CM
	Changed web address to cow.physics.wisc.edu, 14 Jun 1999 CM
	Found malformation of FDJAC in MPFIT for 1 parm, 03 Aug 1999 CM
	Factored out user-function call into MPFIT_CALL. It is possible,
	but currently disabled, to call procedures. The calling format
	is similar to CURVEFIT, 25 Sep 1999, CM
	Slightly changed mpfit_tie to be less intrusive, 25 Sep 1999, CM
	Fixed some bugs associated with tied parameters in mpfit_fdjac, 25
	Sep 1999, CM
	Reordered documentation	now alphabetical, 02 Oct 1999, CM
	Added QUERY keyword for more robust error detection in drivers, 29
	Oct 1999, CM
	Documented PERROR for unweighted fits, 03 Nov 1999, CM
	Split out MPFIT_RESETPROF to aid in profiling, 03 Nov 1999, CM
	Some profiling and speed optimization, 03 Nov 1999, CM
	Worst offenders, in order: fdjac2, qrfac, qrsolv, enorm.
	fdjac2 depends on user function, qrfac and enorm seem to be
	fully optimized. qrsolv probably could be tweaked a little, but
	is still <10% of total compute time.
	Made sure that !err was set to 0 in MPFIT_DEFITER, 10 Jan 2000, CM
	Fixed small inconsistency in setting of QANYLIM, 28 Jan 2000, CM
	Added PARINFO field RELSTEP, 28 Jan 2000, CM
	Converted to MPFIT_ERROR common block for indicating error
	conditions, 28 Jan 2000, CM
	Corrected scope of MPFIT_ERROR common block, CM, 07 Mar 2000
	Minor speed improvement in MPFIT_ENORM, CM 26 Mar 2000
	Corrected case where ITERPROC changed parameter values and
	parameter values were TIED, CM 26 Mar 2000
	Changed MPFIT_CALL to modify NFEV automatically, and to support
	user procedures more, CM 26 Mar 2000
	Copying permission terms have been liberalized, 26 Mar 2000, CM
	Catch zero value of zero a(j,lj) in MPFIT_QRFAC, 20 Jul 2000, CM
	(thanks to David Schlegel <schlegel@astro.princeton.edu>)
	MPFIT_SETMACHAR is called only once at init	only one common block
	is created (MPFIT_MACHAR)	it is now a structure	removed almost
	all CHECK_MATH calls for compatibility with IDL5 and !EXCEPT
	profiling data is now in a structure too	noted some
	mathematical discrepancies in Linux IDL5.0, 17 Nov 2000, CM
	Some significant changes. New PARINFO fields: MPSIDE, MPMINSTEP,
	MPMAXSTEP. Improved documentation. Now PTIED constraints are
	maintained in the MPCONFIG common block. A new procedure to
	parse PARINFO fields. FDJAC2 now computes a larger variety of
	one-sided and two-sided finite difference derivatives. NFEV is
	stored in the MPCONFIG common now. 17 Dec 2000, CM
	Added check that PARINFO and XALL have same size, 29 Dec 2000 CM
	Don't call function in TERMINATE when there is an error, 05 Jan
	2000
	Check for float vs. double discrepancies	corrected implementation
	of MIN/MAXSTEP, which I still am not sure of, but now at least
	the correct behavior occurs *without* it, CM 08 Jan 2001
	Added SCALE_FCN keyword, to allow for scaling, as for the CASH
	statistic	added documentation about the theory of operation,
	and under the QR factorization	slowly I'm beginning to
	understand the bowels of this algorithm, CM 10 Jan 2001
	Remove MPMINSTEP field of PARINFO, for now at least, CM 11 Jan
	2001
	Added RESDAMP keyword, CM, 14 Jan 2001
	Tried to improve the DAMP handling a little, CM, 13 Mar 2001
	Corrected .PARNAME behavior in _DEFITER, CM, 19 Mar 2001
	Added checks for parameter and function overflow	a new STATUS
	value to reflect this	STATUS values of -15 to -1 are reserved
	for user function errors, CM, 03 Apr 2001
	DAMP keyword is now a TANH, CM, 03 Apr 2001
	Added more error checking of float vs. double, CM, 07 Apr 2001
	Fixed bug in handling of parameter lower limits	moved overflow
	checking to end of loop, CM, 20 Apr 2001
	Failure using GOTO, TERMINATE more graceful if FNORM1 not defined,
	CM, 13 Aug 2001
	Add MPPRINT tag to PARINFO, CM, 19 Nov 2001
	Add DOF keyword to DEFITER procedure, and print degrees of
	freedom, CM, 28 Nov 2001
	Add check to be sure MYFUNCT is a scalar string, CM, 14 Jan 2002
	Addition of EXTERNAL_FJAC, EXTERNAL_FVEC keywords	ability to save
	fitter's state from one call to the next	allow '(EXTERNAL)'
	function name, which implies that user will supply function and
	Jacobian at each iteration, CM, 10 Mar 2002
	Documented EXTERNAL evaluation code, CM, 10 Mar 2002
	Corrected signficant bug in the way that the STEP parameter, and
	FIXED parameters interacted (Thanks Andrew Steffl), CM, 02 Apr
	2002
	Allow COVAR and PERROR keywords to be computed, even in case of
	'(EXTERNAL)' function, 26 May 2002
	Add NFREE and NPEGGED keywords	compute NPEGGED	compute DOF using
	NFREE instead of n_elements(X), thanks to Kristian Kjaer, CM 11
	Sep 2002
	Hopefully PERROR is all positive now, CM 13 Sep 2002
	Documented RELSTEP field of PARINFO (!!), CM, 25 Oct 2002
	Error checking to detect missing start pars, CM 12 Apr 2003
	Add DOF keyword to return degrees of freedom, CM, 30 June 2003
	Always call ITERPROC in the final iteration	add ITERKEYSTOP
	keyword, CM, 30 June 2003
	Correct bug in MPFIT_LMPAR of singularity handling, which might
	likely be fatal for one-parameter fits, CM, 21 Nov 2003
	(with thanks to Peter Tuthill for the proper test case)
	Minor documentation adjustment, 03 Feb 2004, CM
	Correct small error in QR factorization when pivoting	document
	the return values of QRFAC when pivoting, 21 May 2004, CM
	Add MPFORMAT field to PARINFO, and correct behavior of interaction
	between MPPRINT and PARNAME in MPFIT_DEFITERPROC (thanks to Tim
	Robishaw), 23 May 2004, CM
	Add the ITERPRINT keyword to allow redirecting output, 26 Sep
	2004, CM
	Correct MAXSTEP behavior in case of a negative parameter, 26 Sep
	2004, CM
	Fix bug in the parsing of MINSTEP/MAXSTEP, 10 Apr 2005, CM
	Fix bug in the handling of upper/lower limits when the limit was
	negative (the fitting code would never "stick" to the lower
	limit), 29 Jun 2005, CM
	Small documentation update for the TIED field, 05 Sep 2005, CM
	Convert to IDL 5 array syntax (!), 16 Jul 2006, CM
	If MAXITER equals zero, then do the basic parameter checking and
	uncertainty analysis, but do not adjust the parameters, 15 Aug
	2006, CM
	Added documentation, 18 Sep 2006, CM
	A few more IDL 5 array syntax changes, 25 Sep 2006, CM
	Move STRICTARR compile option inside each function/procedure, 9 Oct 2006
	Bug fix for case of MPMAXSTEP and fixed parameters, thanks
	to Huib Intema (who found it from the Python translation!), 05 Feb 2007
	Similar fix for MPFIT_FDJAC2 and the MPSIDE sidedness of
	derivatives, also thanks to Huib Intema, 07 Feb 2007
	Clarify documentation on user-function, derivatives, and PARINFO,
	27 May 2007
	Change the wording of "Analytic Derivatives" to "Explicit
	Derivatives" in the documentation, CM, 03 Sep 2007
	Further documentation tweaks, CM, 13 Dec 2007
	Add COMPATIBILITY section and add credits to copyright, CM, 13 Dec
	2007
	Document and enforce that START_PARMS and PARINFO are 1-d arrays,
	CM, 29 Mar 2008
	Previous change for 1-D arrays wasn't correct for
	PARINFO.LIMITED/.LIMITS	now fixed, CM, 03 May 2008
	Documentation adjustments, CM, 20 Aug 2008
	Change some minor FOR-loop variables to type-long, CM, 03 Sep 2008
	Change error handling slightly, document NOCATCH keyword,
	document error handling in general, CM, 01 Oct 2008
	Special case: when either LIMITS is zero, and a parameter pushes
	against that limit, the coded that 'pegged' it there would not
	work since it was a relative condition	now zero is handled
	properly, CM, 08 Nov 2008
	Documentation of how TIED interacts with LIMITS, CM, 21 Dec 2008
	Better documentation of references, CM, 27 Feb 2009
	If MAXITER=0, then be sure to set STATUS=5, which permits the
	the covariance matrix to be computed, CM, 14 Apr 2009
	Avoid numerical underflow while solving for the LM parameter,
	(thanks to Sergey Koposov) CM, 14 Apr 2009
	Use individual functions for all possible MPFIT_CALL permutations,
	(and make sure the syntax is right) CM, 01 Sep 2009
	Correct behavior of MPMAXSTEP when some parameters are frozen,
	thanks to Josh Destree, CM, 22 Nov 2009
	Update the references section, CM, 22 Nov 2009
	1.70 - Add the VERSION and MIN_VERSION keywords, CM, 22 Nov 2009
	1.71 - Store pre-calculated revision in common, CM, 23 Nov 2009
	1.72-1.74 - Documented alternate method to compute correlation matrix,
	CM, 05 Feb 2010
	1.75 - Enforce TIED constraints when preparing to terminate the
	routine, CM, 2010-06-22
	1.76 - Documented input keywords now are not modified upon output,
	CM, 2010-07-13
	1.77 - Upon user request (/CALC_FJAC), compute Jacobian matrix and
	return in BEST_FJAC	also return best residuals in
	BEST_RESID	also return an index list of free parameters as
	PFREE_INDEX	add a fencepost to prevent recursion
	CM, 2010-10-27
	1.79 - Documentation corrections. CM, 2011-08-26
	1.81 - Fix bug in interaction of AUTODERIVATIVE=0 and .MPSIDE=3
	Document FJAC_MASK. CM, 2012-05-08
	$Id: mpfit.pro,v 1.82 2012/09/27 23:59:44 cmarkwar Exp $
	-
	Original MINPACK by More' Garbow and Hillstrom, translated with permission
	Modifications and enhancements are:
	Copyright (C) 1997-2003, 2004, 2005, 2006, 2007, 2008, 2009, 2010, 2011, 2012 Craig Markwardt
	This software is provided as is without any warranty whatsoever.
	Permission to use, copy, modify, and distribute modified or
	unmodified copies is granted, provided this copyright and disclaimer
	are included unchanged.
	-
pro mpfit_dummy
		Enclose in a procedure so these are not defined in the main level
COMPILE_OPT strictarr
FORWARD_FUNCTION mpfit_fdjac2, mpfit_enorm, mpfit_lmpar, mpfit_covar, $
mpfit, mpfit_call
COMMON mpfit_error, error_code		For error passing to user function
COMMON mpfit_config, mpconfig		For internal error configrations
end
		Reset profiling registers for another run. By default, and when
		uncommented, the profiling registers simply accumulate.
pro mpfit_resetprof
COMPILE_OPT strictarr
common mpfit_profile, mpfit_profile_vals
mpfit_profile_vals = { status: 1L, fdjac2: 0D, lmpar: 0D, mpfit: 0D, $
qrfac: 0D, qrsolv: 0D, enorm: 0D}
return
end
		Following are machine constants that can be loaded once. I have
		found that bizarre underflow messages can be produced in each call
		to MACHAR(), so this structure minimizes the number of calls to
		one.
pro mpfit_setmachar, double=isdouble
COMPILE_OPT strictarr
common mpfit_profile, profvals
if n_elements(profvals) EQ 0 then mpfit_resetprof
common mpfit_machar, mpfit_machar_vals
		In earlier versions of IDL, MACHAR itself could produce a load of
		error messages. We try to mask some of that out here.
if (!version.release) LT 5 then dummy = check_math(1, 1)
mch = 0.
mch = machar(double=keyword_set(isdouble))
dmachep = mch.eps
dmaxnum = mch.xmax
dminnum = mch.xmin
dmaxlog = alog(mch.xmax)
dminlog = alog(mch.xmin)
if keyword_set(isdouble) then $
dmaxgam = 171.624376956302725D $
else $
dmaxgam = 171.624376956302725
drdwarf = sqrt(dminnum*1.5) * 10
drgiant = sqrt(dmaxnum) * 0.1
mpfit_machar_vals = {machep: dmachep, maxnum: dmaxnum, minnum: dminnum, $
maxlog: dmaxlog, minlog: dminlog, maxgam: dmaxgam, $
rdwarf: drdwarf, rgiant: drgiant}
if (!version.release) LT 5 then dummy = check_math(0, 0)
return
end
	Call user function with no _EXTRA parameters
function mpfit_call_func_noextra, fcn, x, fjac, _EXTRA=extra
if n_params() EQ 2 then begin
return, call_function(fcn, x)
endif else begin
return, call_function(fcn, x, fjac)
endelse
end
	Call user function with _EXTRA parameters
function mpfit_call_func_extra, fcn, x, fjac, _EXTRA=extra
if n_params() EQ 2 then begin
return, call_function(fcn, x, _EXTRA=extra)
endif else begin
return, call_function(fcn, x, fjac, _EXTRA=extra)
endelse
end
	Call user procedure with no _EXTRA parameters
function mpfit_call_pro_noextra, fcn, x, fjac, _EXTRA=extra
if n_params() EQ 2 then begin
call_procedure, fcn, x, f
endif else begin
call_procedure, fcn, x, f, fjac
endelse
return, f
end
	Call user procedure with _EXTRA parameters
function mpfit_call_pro_extra, fcn, x, fjac, _EXTRA=extra
if n_params() EQ 2 then begin
call_procedure, fcn, x, f, _EXTRA=extra
endif else begin
call_procedure, fcn, x, f, fjac, _EXTRA=extra
endelse
return, f
end
		Call user function or procedure, with _EXTRA or not, with
		derivatives or not.
function mpfit_call, fcn, x, fjac, _EXTRA=extra
COMPILE_OPT strictarr
common mpfit_config, mpconfig
if keyword_set(mpconfig.qanytied) then mpfit_tie, x, mpconfig.ptied
		Decide whether we are calling a procedure or function, and
		with/without FUNCTARGS
proname = 'MPFIT_CALL'
proname = proname + ((mpconfig.proc) ? '_PRO' : '_FUNC')
proname = proname + ((n_elements(extra) GT 0) ? '_EXTRA' : '_NOEXTRA')
if n_params() EQ 2 then begin
f = call_function(proname, fcn, x, _EXTRA=extra)
endif else begin
f = call_function(proname, fcn, x, fjac, _EXTRA=extra)
endelse
mpconfig.nfev = mpconfig.nfev + 1
if n_params() EQ 2 AND mpconfig.damp GT 0 then begin
damp = mpconfig.damp[0]
		Apply the damping if requested. This replaces the residuals
		with their hyperbolic tangent. Thus residuals larger than
		DAMP are essentially clipped.
f = tanh(f/damp)
endif
return, f
end
function mpfit_fdjac2, fcn, x, fvec, step, ulimited, ulimit, dside, $
iflag=iflag, epsfcn=epsfcn, autoderiv=autoderiv, $
FUNCTARGS=fcnargs, xall=xall, ifree=ifree, dstep=dstep, $
deriv_debug=ddebug, deriv_reltol=ddrtol, deriv_abstol=ddatol
COMPILE_OPT strictarr
common mpfit_machar, machvals
common mpfit_profile, profvals
common mpfit_error, mperr
	prof_start = systime(1)
MACHEP0 = machvals.machep
DWARF = machvals.minnum
if n_elements(epsfcn) EQ 0 then epsfcn = MACHEP0
if n_elements(xall) EQ 0 then xall = x
if n_elements(ifree) EQ 0 then ifree = lindgen(n_elements(xall))
if n_elements(step) EQ 0 then step = x * 0.
if n_elements(ddebug) EQ 0 then ddebug = intarr(n_elements(xall))
if n_elements(ddrtol) EQ 0 then ddrtol = x * 0.
if n_elements(ddatol) EQ 0 then ddatol = x * 0.
has_debug_deriv = max(ddebug)
if keyword_set(has_debug_deriv) then begin
		Header for debugging
print, 'FJAC DEBUG BEGIN'
print, "IPNT", "FUNC", "DERIV_U", "DERIV_N", "DIFF_ABS", "DIFF_REL", $
format='("# ",A10," ",A10," ",A10," ",A10," ",A10," ",A10)'
endif
nall = n_elements(xall)
eps = sqrt(max([epsfcn, MACHEP0]))
m = n_elements(fvec)
n = n_elements(x)
		Compute analytical derivative if requested
		Two ways to enable computation of explicit derivatives:
		1. AUTODERIVATIVE=0
		2. AUTODERIVATIVE=1, but P[i].MPSIDE EQ 3
if keyword_set(autoderiv) EQ 0 OR max(dside[ifree] EQ 3) EQ 1 then begin
fjac_mask = intarr(nall)
		Specify which parameters need derivatives
		---- Case 2 ------ ----- Case 1 -----
fjac_mask[ifree] = (dside[ifree] EQ 3) OR (keyword_set(autoderiv) EQ 0)
if has_debug_deriv then $
print, fjac_mask, format='("# FJAC_MASK = ",100000(I0," ",:))'
fjac = fjac_mask		Pass the mask to the calling function as FJAC
mperr = 0
fp = mpfit_call(fcn, xall, fjac, _EXTRA=fcnargs)
iflag = mperr
if n_elements(fjac) NE m*nall then begin
message, /cont, 'ERROR: Derivative matrix was not computed properly.'
iflag = 1
	profvals.fdjac2 = profvals.fdjac2 + (systime(1) - prof_start)
return, 0
endif
		This definition is consistent with CURVEFIT (WRONG, see below)
		Sign error found (thanks Jesus Fernandez <fernande@irm.chu-caen.fr>)
		... and now I regret doing this sign flip since it's not
		strictly correct. The definition should be RESID =
		(Y-F)/SIGMA, so d(RESID)/dP should be -dF/dP. My response to
		Fernandez was unfounded because he was trying to supply
		dF/dP. Sigh. (CM 31 Aug 2007)
fjac = reform(-temporary(fjac), m, nall, /overwrite)
		Select only the free parameters
if n_elements(ifree) LT nall then $
fjac = reform(fjac[*,ifree], m, n, /overwrite)
		Are we done computing derivatives? The answer is, YES, if we
		computed explicit derivatives for all free parameters, EXCEPT
		when we are going on to compute debugging derivatives.
if min(fjac_mask[ifree]) EQ 1 AND NOT has_debug_deriv then begin
return, fjac
endif
endif
		Final output array, if it was not already created above
if n_elements(fjac) EQ 0 then begin
fjac = make_array(m, n, value=fvec[0]*0.)
fjac = reform(fjac, m, n, /overwrite)
endif
h = eps * abs(x)
		if STEP is given, use that
		STEP includes the fixed parameters
if n_elements(step) GT 0 then begin
stepi = step[ifree]
wh = where(stepi GT 0, ct)
if ct GT 0 then h[wh] = stepi[wh]
endif
		if relative step is given, use that
		DSTEP includes the fixed parameters
if n_elements(dstep) GT 0 then begin
dstepi = dstep[ifree]
wh = where(dstepi GT 0, ct)
if ct GT 0 then h[wh] = abs(dstepi[wh]*x[wh])
endif
		In case any of the step values are zero
wh = where(h EQ 0, ct)
if ct GT 0 then h[wh] = eps
		Reverse the sign of the step if we are up against the parameter
		limit, or if the user requested it.
		DSIDE includes the fixed parameters (ULIMITED/ULIMIT have only
		varying ones)
mask = dside[ifree] EQ -1
if n_elements(ulimited) GT 0 AND n_elements(ulimit) GT 0 then $
mask = mask OR (ulimited AND (x GT ulimit-h))
wh = where(mask, ct)
if ct GT 0 then h[wh] = -h[wh]
		Loop through parameters, computing the derivative for each
for j=0L, n-1 do begin
dsidej = dside[ifree[j]]
ddebugj = ddebug[ifree[j]]
		Skip this parameter if we already computed its derivative
		explicitly, and we are not debugging.
if (dsidej EQ 3) AND (ddebugj EQ 0) then continue
if (dsidej EQ 3) AND (ddebugj EQ 1) then $
print, ifree[j], format='("FJAC PARM ",I0)'
xp = xall
xp[ifree[j]] = xp[ifree[j]] + h[j]
mperr = 0
fp = mpfit_call(fcn, xp, _EXTRA=fcnargs)
iflag = mperr
if iflag LT 0 then return, !values.d_nan
if ((dsidej GE -1) AND (dsidej LE 1)) OR (dsidej EQ 3) then begin
		COMPUTE THE ONE-SIDED DERIVATIVE
		Note optimization fjac(0:*,j)
fjacj = (fp-fvec)/h[j]
endif else begin
		COMPUTE THE TWO-SIDED DERIVATIVE
xp[ifree[j]] = xall[ifree[j]] - h[j]
mperr = 0
fm = mpfit_call(fcn, xp, _EXTRA=fcnargs)
iflag = mperr
if iflag LT 0 then return, !values.d_nan
		Note optimization fjac(0:*,j)
fjacj = (fp-fm)/(2*h[j])
endelse
		Debugging of explicit derivatives
if (dsidej EQ 3) AND (ddebugj EQ 1) then begin
		Relative and absolute tolerances
dr = ddrtol[ifree[j]] & da = ddatol[ifree[j]]
		Explicitly calculated
fjaco = fjac[*,j]
		If tolerances are zero, then any value for deriv triggers print...
if (da EQ 0 AND dr EQ 0) then $
diffj = (fjaco NE 0 OR fjacj NE 0)
		... otherwise the difference must be a greater than tolerance
if (da NE 0 OR dr NE 0) then $
diffj = (abs(fjaco-fjacj) GT (da+abs(fjaco)*dr))
for k = 0L, m-1 do if diffj[k] then begin
print, k, fvec[k], fjaco[k], fjacj[k], fjaco[k]-fjacj[k], $
(fjaco[k] EQ 0)?(0):((fjaco[k]-fjacj[k])/fjaco[k]), $
format='(" ",I10," ",G10.4," ",G10.4," ",G10.4," ",G10.4," ",G10.4)'
endif
endif
		Store final results in output array
fjac[0,j] = fjacj
endfor
if has_debug_deriv then print, 'FJAC DEBUG END'
	profvals.fdjac2 = profvals.fdjac2 + (systime(1) - prof_start)
return, fjac
end
function mpfit_enorm, vec
COMPILE_OPT strictarr
		NOTE: it turns out that, for systems that have a lot of data
		points, this routine is a big computing bottleneck. The extended
		computations that need to be done cannot be effectively
		vectorized. The introduction of the FASTNORM configuration
		parameter allows the user to select a faster routine, which is
		based on TOTAL() alone.
common mpfit_profile, profvals
	prof_start = systime(1)
common mpfit_config, mpconfig
	Very simple-minded sum-of-squares
if n_elements(mpconfig) GT 0 then if mpconfig.fastnorm then begin
ans = sqrt(total(vec^2))
goto, TERMINATE
endif
common mpfit_machar, machvals
agiant = machvals.rgiant / n_elements(vec)
adwarf = machvals.rdwarf * n_elements(vec)
		This is hopefully a compromise between speed and robustness.
		Need to do this because of the possibility of over- or underflow.
mx = max(vec, min=mn)
mx = max(abs([mx,mn]))
if mx EQ 0 then return, vec[0]*0.
if mx GT agiant OR mx LT adwarf then ans = mx * sqrt(total((vec/mx)^2))$
else ans = sqrt( total(vec^2) )
TERMINATE:
	profvals.enorm = profvals.enorm + (systime(1) - prof_start)
return, ans
end
	**********
	subroutine qrfac
	this subroutine uses householder transformations with column
	pivoting (optional) to compute a qr factorization of the
	m by n matrix a. that is, qrfac determines an orthogonal
	matrix q, a permutation matrix p, and an upper trapezoidal
	matrix r with diagonal elements of nonincreasing magnitude,
	such that a*p = q*r. the householder transformation for
	column k, k = 1,2,...,min(m,n), is of the form
	t
	i - (1/u(k))*u*u
	where u has zeros in the first k-1 positions. the form of
	this transformation and the method of pivoting first
	appeared in the corresponding linpack subroutine.
	the subroutine statement is
	subroutine qrfac(m,n,a,lda,pivot,ipvt,lipvt,rdiag,acnorm,wa)
	where
	m is a positive integer input variable set to the number
	of rows of a.
	n is a positive integer input variable set to the number
	of columns of a.
	a is an m by n array. on input a contains the matrix for
	which the qr factorization is to be computed. on output
	the strict upper trapezoidal part of a contains the strict
	upper trapezoidal part of r, and the lower trapezoidal
	part of a contains a factored form of q (the non-trivial
	elements of the u vectors described above).
	lda is a positive integer input variable not less than m
	which specifies the leading dimension of the array a.
	pivot is a logical input variable. if pivot is set true,
	then column pivoting is enforced. if pivot is set false,
	then no column pivoting is done.
	ipvt is an integer output array of length lipvt. ipvt
	defines the permutation matrix p such that a*p = q*r.
	column j of p is column ipvt(j) of the identity matrix.
	if pivot is false, ipvt is not referenced.
	lipvt is a positive integer input variable. if pivot is false,
	then lipvt may be as small as 1. if pivot is true, then
	lipvt must be at least n.
	rdiag is an output array of length n which contains the
	diagonal elements of r.
	acnorm is an output array of length n which contains the
	norms of the corresponding columns of the input matrix a.
	if this information is not needed, then acnorm can coincide
	with rdiag.
	wa is a work array of length n. if pivot is false, then wa
	can coincide with rdiag.
	subprograms called
	minpack-supplied ... dpmpar,enorm
	fortran-supplied ... dmax1,dsqrt,min0
	argonne national laboratory. minpack project. march 1980.
	burton s. garbow, kenneth e. hillstrom, jorge j. more
	**********
	PIVOTING / PERMUTING:
	Upon return, A(*,*) is in standard parameter order, A(*,IPVT) is in
	permuted order.
	RDIAG is in permuted order.
	ACNORM is in standard parameter order.
	NOTE: in IDL the factors appear slightly differently than described
	above. The matrix A is still m x n where m >= n.
	The "upper" triangular matrix R is actually stored in the strict
	lower left triangle of A under the standard notation of IDL.
	The reflectors that generate Q are in the upper trapezoid of A upon
	output.
	EXAMPLE: decompose the matrix [[9.,2.,6.],[4.,8.,7.]]
	aa = [[9.,2.,6.],[4.,8.,7.]]
	mpfit_qrfac, aa, aapvt, rdiag, aanorm
	IDL> print, aa
	1.81818* 0.181818* 0.545455*
	-8.54545+ 1.90160* 0.432573*
	IDL> print, rdiag
	-11.0000+ -7.48166+
	The components marked with a * are the components of the
	reflectors, and those marked with a + are components of R.
	To reconstruct Q and R we proceed as follows. First R.
	r = fltarr(m, n)
	for i = 0, n-1 do r(0:i,i) = aa(0:i,i)	fill in lower diag
	r(lindgen(n)*(m+1)) = rdiag
	Next, Q, which are composed from the reflectors. Each reflector v
	is taken from the upper trapezoid of aa, and converted to a matrix
	via (I - 2 vT . v / (v . vT)).
	hh = ident		identity matrix
	for i = 0, n-1 do begin
	v = aa(*,i) & if i GT 0 then v(0:i-1) = 0		extract reflector
	hh = hh ## (ident - 2*(v # v)/total(v * v))		generate matrix
	endfor
	Test the result:
	IDL> print, hh ## transpose(r)
	9.00000 4.00000
	2.00000 8.00000
	6.00000 7.00000
	Note that it is usually never necessary to form the Q matrix
	explicitly, and MPFIT does not.
pro mpfit_qrfac, a, ipvt, rdiag, acnorm, pivot=pivot
COMPILE_OPT strictarr
sz = size(a)
m = sz[1]
n = sz[2]
common mpfit_machar, machvals
common mpfit_profile, profvals
	prof_start = systime(1)
MACHEP0 = machvals.machep
DWARF = machvals.minnum
		Compute the initial column norms and initialize arrays
acnorm = make_array(n, value=a[0]*0.)
for j = 0L, n-1 do $
acnorm[j] = mpfit_enorm(a[*,j])
rdiag = acnorm
wa = rdiag
ipvt = lindgen(n)
		Reduce a to r with householder transformations
minmn = min([m,n])
for j = 0L, minmn-1 do begin
if NOT keyword_set(pivot) then goto, HOUSE1
		Bring the column of largest norm into the pivot position
rmax = max(rdiag[j:*])
kmax = where(rdiag[j:*] EQ rmax, ct) + j
if ct LE 0 then goto, HOUSE1
kmax = kmax[0]
		Exchange rows via the pivot only. Avoid actually exchanging
		the rows, in case there is lots of memory transfer. The
		exchange occurs later, within the body of MPFIT, after the
		extraneous columns of the matrix have been shed.
if kmax NE j then begin
temp = ipvt[j] & ipvt[j] = ipvt[kmax] & ipvt[kmax] = temp
rdiag[kmax] = rdiag[j]
wa[kmax] = wa[j]
endif
HOUSE1:
		Compute the householder transformation to reduce the jth
		column of A to a multiple of the jth unit vector
lj = ipvt[j]
ajj = a[j:*,lj]
ajnorm = mpfit_enorm(ajj)
if ajnorm EQ 0 then goto, NEXT_ROW
if a[j,lj] LT 0 then ajnorm = -ajnorm
ajj = ajj / ajnorm
ajj[0] = ajj[0] + 1
		*** Note optimization a(j:*,j)
a[j,lj] = ajj
		Apply the transformation to the remaining columns
		and update the norms
		NOTE to SELF: tried to optimize this by removing the loop,
		but it actually got slower. Reverted to "for" loop to keep
		it simple.
if j+1 LT n then begin
for k=j+1, n-1 do begin
lk = ipvt[k]
ajk = a[j:*,lk]
		*** Note optimization a(j:*,lk)
		(corrected 20 Jul 2000)
if a[j,lj] NE 0 then $
a[j,lk] = ajk - ajj * total(ajk*ajj)/a[j,lj]
if keyword_set(pivot) AND rdiag[k] NE 0 then begin
temp = a[j,lk]/rdiag[k]
rdiag[k] = rdiag[k] * sqrt((1.-temp^2) > 0)
temp = rdiag[k]/wa[k]
if 0.05D*temp*temp LE MACHEP0 then begin
rdiag[k] = mpfit_enorm(a[j+1:*,lk])
wa[k] = rdiag[k]
endif
endif
endfor
endif
NEXT_ROW:
rdiag[j] = -ajnorm
endfor
	profvals.qrfac = profvals.qrfac + (systime(1) - prof_start)
return
end
	**********
	subroutine qrsolv
	given an m by n matrix a, an n by n diagonal matrix d,
	and an m-vector b, the problem is to determine an x which
	solves the system
	a*x = b , d*x = 0 ,
	in the least squares sense.
	this subroutine completes the solution of the problem
	if it is provided with the necessary information from the
	qr factorization, with column pivoting, of a. that is, if
	a*p = q*r, where p is a permutation matrix, q has orthogonal
	columns, and r is an upper triangular matrix with diagonal
	elements of nonincreasing magnitude, then qrsolv expects
	the full upper triangle of r, the permutation matrix p,
	and the first n components of (q transpose)*b. the system
	a*x = b, d*x = 0, is then equivalent to
	t t
	r*z = q *b , p *d*p*z = 0 ,
	where x = p*z. if this system does not have full rank,
	then a least squares solution is obtained. on output qrsolv
	also provides an upper triangular matrix s such that
	t t t
	p *(a *a + d*d)*p = s *s .
	s is computed within qrsolv and may be of separate interest.
	the subroutine statement is
	subroutine qrsolv(n,r,ldr,ipvt,diag,qtb,x,sdiag,wa)
	where
	n is a positive integer input variable set to the order of r.
	r is an n by n array. on input the full upper triangle
	must contain the full upper triangle of the matrix r.
	on output the full upper triangle is unaltered, and the
	strict lower triangle contains the strict upper triangle
	(transposed) of the upper triangular matrix s.
	ldr is a positive integer input variable not less than n
	which specifies the leading dimension of the array r.
	ipvt is an integer input array of length n which defines the
	permutation matrix p such that a*p = q*r. column j of p
	is column ipvt(j) of the identity matrix.
	diag is an input array of length n which must contain the
	diagonal elements of the matrix d.
	qtb is an input array of length n which must contain the first
	n elements of the vector (q transpose)*b.
	x is an output array of length n which contains the least
	squares solution of the system a*x = b, d*x = 0.
	sdiag is an output array of length n which contains the
	diagonal elements of the upper triangular matrix s.
	wa is a work array of length n.
	subprograms called
	fortran-supplied ... dabs,dsqrt
	argonne national laboratory. minpack project. march 1980.
	burton s. garbow, kenneth e. hillstrom, jorge j. more
pro mpfit_qrsolv, r, ipvt, diag, qtb, x, sdiag
COMPILE_OPT strictarr
sz = size(r)
m = sz[1]
n = sz[2]
delm = lindgen(n) * (m+1)		Diagonal elements of r
common mpfit_profile, profvals
	prof_start = systime(1)
		copy r and (q transpose)*b to preserve input and initialize s.
		in particular, save the diagonal elements of r in x.
for j = 0L, n-1 do $
r[j:n-1,j] = r[j,j:n-1]
x = r[delm]
wa = qtb
		Below may look strange, but it's so we can keep the right precision
zero = qtb[0]*0.
half = zero + 0.5
quart = zero + 0.25
		Eliminate the diagonal matrix d using a givens rotation
for j = 0L, n-1 do begin
l = ipvt[j]
if diag[l] EQ 0 then goto, STORE_RESTORE
sdiag[j:*] = 0
sdiag[j] = diag[l]
		The transformations to eliminate the row of d modify only a
		single element of (q transpose)*b beyond the first n, which
		is initially zero.
qtbpj = zero
for k = j, n-1 do begin
if sdiag[k] EQ 0 then goto, ELIM_NEXT_LOOP
if abs(r[k,k]) LT abs(sdiag[k]) then begin
cotan = r[k,k]/sdiag[k]
sine = half/sqrt(quart + quart*cotan*cotan)
cosine = sine*cotan
endif else begin
tang = sdiag[k]/r[k,k]
cosine = half/sqrt(quart + quart*tang*tang)
sine = cosine*tang
endelse
		Compute the modified diagonal element of r and the
		modified element of ((q transpose)*b,0).
r[k,k] = cosine*r[k,k] + sine*sdiag[k]
temp = cosine*wa[k] + sine*qtbpj
qtbpj = -sine*wa[k] + cosine*qtbpj
wa[k] = temp
		Accumulate the transformation in the row of s
if n GT k+1 then begin
temp = cosine*r[k+1:n-1,k] + sine*sdiag[k+1:n-1]
sdiag[k+1:n-1] = -sine*r[k+1:n-1,k] + cosine*sdiag[k+1:n-1]
r[k+1:n-1,k] = temp
endif
ELIM_NEXT_LOOP:
endfor
STORE_RESTORE:
sdiag[j] = r[j,j]
r[j,j] = x[j]
endfor
		Solve the triangular system for z. If the system is singular
		then obtain a least squares solution
nsing = n
wh = where(sdiag EQ 0, ct)
if ct GT 0 then begin
nsing = wh[0]
wa[nsing:*] = 0
endif
if nsing GE 1 then begin
wa[nsing-1] = wa[nsing-1]/sdiag[nsing-1]		Degenerate case
		*** Reverse loop ***
for j=nsing-2,0,-1 do begin
sum = total(r[j+1:nsing-1,j]*wa[j+1:nsing-1])
wa[j] = (wa[j]-sum)/sdiag[j]
endfor
endif
		Permute the components of z back to components of x
x[ipvt] = wa
	profvals.qrsolv = profvals.qrsolv + (systime(1) - prof_start)
return
end
	subroutine lmpar
	given an m by n matrix a, an n by n nonsingular diagonal
	matrix d, an m-vector b, and a positive number delta,
	the problem is to determine a value for the parameter
	par such that if x solves the system
	a*x = b , sqrt(par)*d*x = 0 ,
	in the least squares sense, and dxnorm is the euclidean
	norm of d*x, then either par is zero and
	(dxnorm-delta) .le. 0.1*delta ,
	or par is positive and
	abs(dxnorm-delta) .le. 0.1*delta .
	this subroutine completes the solution of the problem
	if it is provided with the necessary information from the
	qr factorization, with column pivoting, of a. that is, if
	a*p = q*r, where p is a permutation matrix, q has orthogonal
	columns, and r is an upper triangular matrix with diagonal
	elements of nonincreasing magnitude, then lmpar expects
	the full upper triangle of r, the permutation matrix p,
	and the first n components of (q transpose)*b. on output
	lmpar also provides an upper triangular matrix s such that
	t t t
	p *(a *a + par*d*d)*p = s *s .
	s is employed within lmpar and may be of separate interest.
	only a few iterations are generally needed for convergence
	of the algorithm. if, however, the limit of 10 iterations
	is reached, then the output par will contain the best
	value obtained so far.
	the subroutine statement is
	subroutine lmpar(n,r,ldr,ipvt,diag,qtb,delta,par,x,sdiag,
	wa1,wa2)
	where
	n is a positive integer input variable set to the order of r.
	r is an n by n array. on input the full upper triangle
	must contain the full upper triangle of the matrix r.
	on output the full upper triangle is unaltered, and the
	strict lower triangle contains the strict upper triangle
	(transposed) of the upper triangular matrix s.
	ldr is a positive integer input variable not less than n
	which specifies the leading dimension of the array r.
	ipvt is an integer input array of length n which defines the
	permutation matrix p such that a*p = q*r. column j of p
	is column ipvt(j) of the identity matrix.
	diag is an input array of length n which must contain the
	diagonal elements of the matrix d.
	qtb is an input array of length n which must contain the first
	n elements of the vector (q transpose)*b.
	delta is a positive input variable which specifies an upper
	bound on the euclidean norm of d*x.
	par is a nonnegative variable. on input par contains an
	initial estimate of the levenberg-marquardt parameter.
	on output par contains the final estimate.
	x is an output array of length n which contains the least
	squares solution of the system a*x = b, sqrt(par)*d*x = 0,
	for the output par.
	sdiag is an output array of length n which contains the
	diagonal elements of the upper triangular matrix s.
	wa1 and wa2 are work arrays of length n.
	subprograms called
	minpack-supplied ... dpmpar,enorm,qrsolv
	fortran-supplied ... dabs,dmax1,dmin1,dsqrt
	argonne national laboratory. minpack project. march 1980.
	burton s. garbow, kenneth e. hillstrom, jorge j. more
function mpfit_lmpar, r, ipvt, diag, qtb, delta, x, sdiag, par=par
COMPILE_OPT strictarr
common mpfit_machar, machvals
common mpfit_profile, profvals
	prof_start = systime(1)
MACHEP0 = machvals.machep
DWARF = machvals.minnum
sz = size(r)
m = sz[1]
n = sz[2]
delm = lindgen(n) * (m+1)		Diagonal elements of r
		Compute and store in x the gauss-newton direction. If the
		jacobian is rank-deficient, obtain a least-squares solution
nsing = n
wa1 = qtb
rthresh = max(abs(r[delm]))*MACHEP0
wh = where(abs(r[delm]) LT rthresh, ct)
if ct GT 0 then begin
nsing = wh[0]
wa1[wh[0]:*] = 0
endif
if nsing GE 1 then begin
		*** Reverse loop ***
for j=nsing-1,0,-1 do begin
wa1[j] = wa1[j]/r[j,j]
if (j-1 GE 0) then $
wa1[0:(j-1)] = wa1[0:(j-1)] - r[0:(j-1),j]*wa1[j]
endfor
endif
		Note: ipvt here is a permutation array
x[ipvt] = wa1
		Initialize the iteration counter. Evaluate the function at the
		origin, and test for acceptance of the gauss-newton direction
iter = 0L
wa2 = diag * x
dxnorm = mpfit_enorm(wa2)
fp = dxnorm - delta
if fp LE 0.1*delta then goto, TERMINATE
		If the jacobian is not rank deficient, the newton step provides a
		lower bound, parl, for the zero of the function. Otherwise set
		this bound to zero.
zero = wa2[0]*0.
parl = zero
if nsing GE n then begin
wa1 = diag[ipvt]*wa2[ipvt]/dxnorm
wa1[0] = wa1[0] / r[0,0]		Degenerate case
for j=1L, n-1 do begin		Note "1" here, not zero
sum = total(r[0:(j-1),j]*wa1[0:(j-1)])
wa1[j] = (wa1[j] - sum)/r[j,j]
endfor
temp = mpfit_enorm(wa1)
parl = ((fp/delta)/temp)/temp
endif
		Calculate an upper bound, paru, for the zero of the function
for j=0L, n-1 do begin
sum = total(r[0:j,j]*qtb[0:j])
wa1[j] = sum/diag[ipvt[j]]
endfor
gnorm = mpfit_enorm(wa1)
paru = gnorm/delta
if paru EQ 0 then paru = DWARF/min([delta,0.1])
		If the input par lies outside of the interval (parl,paru), set
		par to the closer endpoint
par = max([par,parl])
par = min([par,paru])
if par EQ 0 then par = gnorm/dxnorm
		Beginning of an interation
ITERATION:
iter = iter + 1
		Evaluate the function at the current value of par
if par EQ 0 then par = max([DWARF, paru*0.001])
temp = sqrt(par)
wa1 = temp * diag
mpfit_qrsolv, r, ipvt, wa1, qtb, x, sdiag
wa2 = diag*x
dxnorm = mpfit_enorm(wa2)
temp = fp
fp = dxnorm - delta
if (abs(fp) LE 0.1D*delta) $
OR ((parl EQ 0) AND (fp LE temp) AND (temp LT 0)) $
OR (iter EQ 10) then goto, TERMINATE
		Compute the newton correction
wa1 = diag[ipvt]*wa2[ipvt]/dxnorm
for j=0L,n-2 do begin
wa1[j] = wa1[j]/sdiag[j]
wa1[j+1:n-1] = wa1[j+1:n-1] - r[j+1:n-1,j]*wa1[j]
endfor
wa1[n-1] = wa1[n-1]/sdiag[n-1]		Degenerate case
temp = mpfit_enorm(wa1)
parc = ((fp/delta)/temp)/temp
		Depending on the sign of the function, update parl or paru
if fp GT 0 then parl = max([parl,par])
if fp LT 0 then paru = min([paru,par])
		Compute an improved estimate for par
par = max([parl, par+parc])
		End of an iteration
goto, ITERATION
TERMINATE:
		Termination
	profvals.lmpar = profvals.lmpar + (systime(1) - prof_start)
if iter EQ 0 then return, par[0]*0.
return, par
end
		Procedure to tie one parameter to another.
pro mpfit_tie, p, _ptied
COMPILE_OPT strictarr
if n_elements(_ptied) EQ 0 then return
if n_elements(_ptied) EQ 1 then if _ptied[0] EQ '' then return
for _i = 0L, n_elements(_ptied)-1 do begin
if _ptied[_i] EQ '' then goto, NEXT_TIE
_cmd = 'p['+strtrim(_i,2)+'] = '+_ptied[_i]
_err = execute(_cmd)
if _err EQ 0 then begin
message, 'ERROR: Tied expression "'+_cmd+'" failed.'
return
endif
NEXT_TIE:
endfor
end
		Default print procedure
pro mpfit_defprint, p1, p2, p3, p4, p5, p6, p7, p8, p9, p10, $
p11, p12, p13, p14, p15, p16, p17, p18, $
format=format, unit=unit0, _EXTRA=extra
COMPILE_OPT strictarr
if n_elements(unit0) EQ 0 then unit = -1 else unit = round(unit0[0])
if n_params() EQ 0 then printf, unit, '' $
else if n_params() EQ 1 then printf, unit, p1, format=format $
else if n_params() EQ 2 then printf, unit, p1, p2, format=format $
else if n_params() EQ 3 then printf, unit, p1, p2, p3, format=format $
else if n_params() EQ 4 then printf, unit, p1, p2, p4, format=format
return
end
		Default procedure to be called every iteration. It simply prints
		the parameter values.
pro mpfit_defiter, fcn, x, iter, fnorm, FUNCTARGS=fcnargs, $
quiet=quiet, iterstop=iterstop, iterkeybyte=iterkeybyte, $
parinfo=parinfo, iterprint=iterprint0, $
format=fmt, pformat=pformat, dof=dof0, _EXTRA=iterargs
COMPILE_OPT strictarr
common mpfit_error, mperr
mperr = 0
if keyword_set(quiet) then goto, DO_ITERSTOP
if n_params() EQ 3 then begin
fvec = mpfit_call(fcn, x, _EXTRA=fcnargs)
fnorm = mpfit_enorm(fvec)^2
endif
		Determine which parameters to print
nprint = n_elements(x)
iprint = lindgen(nprint)
if n_elements(iterprint0) EQ 0 then iterprint = 'MPFIT_DEFPRINT' $
else iterprint = strtrim(iterprint0[0],2)
if n_elements(dof0) EQ 0 then dof = 1L else dof = floor(dof0[0])
call_procedure, iterprint, iter, fnorm, dof, $
format='("Iter ",I6," CHI-SQUARE = ",G15.8," DOF = ",I0)', $
_EXTRA=iterargs
if n_elements(fmt) GT 0 then begin
call_procedure, iterprint, x, format=fmt, _EXTRA=iterargs
endif else begin
if n_elements(pformat) EQ 0 then pformat = '(G20.6)'
parname = 'P('+strtrim(iprint,2)+')'
pformats = strarr(nprint) + pformat
if n_elements(parinfo) GT 0 then begin
parinfo_tags = tag_names(parinfo)
wh = where(parinfo_tags EQ 'PARNAME', ct)
if ct EQ 1 then begin
wh = where(parinfo.parname NE '', ct)
if ct GT 0 then $
parname[wh] = strmid(parinfo[wh].parname,0,25)
endif
wh = where(parinfo_tags EQ 'MPPRINT', ct)
if ct EQ 1 then begin
iprint = where(parinfo.mpprint EQ 1, nprint)
if nprint EQ 0 then goto, DO_ITERSTOP
endif
wh = where(parinfo_tags EQ 'MPFORMAT', ct)
if ct EQ 1 then begin
wh = where(parinfo.mpformat NE '', ct)
if ct GT 0 then pformats[wh] = parinfo[wh].mpformat
endif
endif
for i = 0L, nprint-1 do begin
call_procedure, iterprint, parname[iprint[i]], x[iprint[i]], $
format='(" ",A0," = ",'+pformats[iprint[i]]+')', $
_EXTRA=iterargs
endfor
endelse
DO_ITERSTOP:
if n_elements(iterkeybyte) EQ 0 then iterkeybyte = 7b
if keyword_set(iterstop) then begin
k = get_kbrd(0)
if k EQ string(iterkeybyte[0]) then begin
message, 'WARNING: minimization not complete', /info
print, 'Do you want to terminate this procedure? (y/n)', $
format='(A,$)'
k = ''
read, k
if strupcase(strmid(k,0,1)) EQ 'Y' then begin
message, 'WARNING: Procedure is terminating.', /info
mperr = -1
endif
endif
endif
return
end
		Procedure to parse the parameter values in PARINFO
pro mpfit_parinfo, parinfo, tnames, tag, values, default=def, status=status, $
n_param=n
COMPILE_OPT strictarr
status = 0
if n_elements(n) EQ 0 then n = n_elements(parinfo)
if n EQ 0 then begin
if n_elements(def) EQ 0 then return
values = def
status = 1
return
endif
if n_elements(parinfo) EQ 0 then goto, DO_DEFAULT
if n_elements(tnames) EQ 0 then tnames = tag_names(parinfo)
wh = where(tnames EQ tag, ct)
if ct EQ 0 then begin
DO_DEFAULT:
if n_elements(def) EQ 0 then return
values = make_array(n, value=def[0])
values[0] = def
endif else begin
values = parinfo.(wh[0])
np = n_elements(parinfo)
nv = n_elements(values)
values = reform(values[*], nv/np, np)
endelse
status = 1
return
end
	**********
	subroutine covar
	given an m by n matrix a, the problem is to determine
	the covariance matrix corresponding to a, defined as
	t
	inverse(a *a) .
	this subroutine completes the solution of the problem
	if it is provided with the necessary information from the
	qr factorization, with column pivoting, of a. that is, if
	a*p = q*r, where p is a permutation matrix, q has orthogonal
	columns, and r is an upper triangular matrix with diagonal
	elements of nonincreasing magnitude, then covar expects
	the full upper triangle of r and the permutation matrix p.
	the covariance matrix is then computed as
	t t
	p*inverse(r *r)*p .
	if a is nearly rank deficient, it may be desirable to compute
	the covariance matrix corresponding to the linearly independent
	columns of a. to define the numerical rank of a, covar uses
	the tolerance tol. if l is the largest integer such that
	abs(r(l,l)) .gt. tol*abs(r(1,1)) ,
	then covar computes the covariance matrix corresponding to
	the first l columns of r. for k greater than l, column
	and row ipvt(k) of the covariance matrix are set to zero.
	the subroutine statement is
	subroutine covar(n,r,ldr,ipvt,tol,wa)
	where
	n is a positive integer input variable set to the order of r.
	r is an n by n array. on input the full upper triangle must
	contain the full upper triangle of the matrix r. on output
	r contains the square symmetric covariance matrix.
	ldr is a positive integer input variable not less than n
	which specifies the leading dimension of the array r.
[truncated: 1,038 more rows]
