# Supplementary material for: DCE@urLAB: a dynamic contrast-enhanced MRI pharmacokinetic analysis tool for preclinical data
Source: BMC Bioinformatics. 2013 Nov 4;14:316. doi: 10.1186/1471-2105-14-316 (PMC4228420; doi:10.1186/1471-2105-14-316)
Supplement: Additional file 1 — Compressed file (zip format) with executable software, source code, and user manual. Unzip and read the file “/help/DCEurLAB_UserGuide.pdf” for instructions and details. [file 1471-2105-14-316-S1.zip › Source/mpfitfun.pro]

	<++>
	+
	NAME:
	MPFITFUN
	AUTHOR:
	Craig B. Markwardt, NASA/GSFC Code 662, Greenbelt, MD 20770
	craigm@lheamail.gsfc.nasa.gov
	UPDATED VERSIONs can be found on my WEB PAGE:
	http://cow.physics.wisc.edu/~craigm/idl/idl.html
	PURPOSE:
	Perform Levenberg-Marquardt least-squares fit to IDL function
	MAJOR TOPICS:
	Curve and Surface Fitting
	CALLING SEQUENCE:
	parms = MPFITFUN(MYFUNCT, X, Y, ERR, start_params, ...)
	DESCRIPTION:
	MPFITFUN fits a user-supplied model -- in the form of an IDL
	function -- to a set of user-supplied data. MPFITFUN calls
	MPFIT, the MINPACK-1 least-squares minimizer, to do the main
	work.
	Given the data and their uncertainties, MPFITFUN finds the best set
	of model parameters which match the data (in a least-squares
	sense) and returns them in an array.
	The user must supply the following items:
	- An array of independent variable values ("X").
	- An array of "measured" *dependent* variable values ("Y").
	- An array of "measured" 1-sigma uncertainty values ("ERR").
	- The name of an IDL function which computes Y given X ("MYFUNCT").
	- Starting guesses for all of the parameters ("START_PARAMS").
	There are very few restrictions placed on X, Y or MYFUNCT. Simply
	put, MYFUNCT must map the "X" values into "Y" values given the
	model parameters. The "X" values may represent any independent
	variable (not just Cartesian X), and indeed may be multidimensional
	themselves. For example, in the application of image fitting, X
	may be a 2xN array of image positions.
	Data values of NaN or Infinity for "Y", "ERR" or "WEIGHTS" will be
	ignored as missing data if the NAN keyword is set. Otherwise, they
	may cause the fitting loop to halt with an error message. Note
	that the fit will still halt if the model function, or its
	derivatives, produces infinite or NaN values.
	MPFITFUN carefully avoids passing large arrays where possible to
	improve performance.
	See below for an example of usage.
	USER FUNCTION
	The user must define a function which returns the model value. For
	applications which use finite-difference derivatives -- the default
	-- the user function should be declared in the following way:
	FUNCTION MYFUNCT, X, P
		The independent variable is X
		Parameter values are passed in "P"
	YMOD = ... computed model values at X ...
	return, YMOD
	END
	The returned array YMOD must have the same dimensions and type as
	the "measured" Y values.
	User functions may also indicate a fatal error condition
	using the ERROR_CODE common block variable, as described
	below under the MPFIT_ERROR common block definition.
	MPFIT by default calculates derivatives numerically via a finite
	difference approximation. However, the user function *may*
	calculate the derivatives if desired, but only if the model
	function is declared with an additional position parameter, DP, as
	described below.
	To enable explicit derivatives for all parameters, set
	AUTODERIVATIVE=0.
	When AUTODERIVATIVE=0, the user function is responsible for
	calculating the derivatives of the user function with respect to
	each parameter. The user function should be declared as follows:
		MYFUNCT - example user function
		P - input parameter values (N-element array)
		DP - upon input, an N-vector indicating which parameters
		to compute derivatives for
		upon output, the user function must return
		an ARRAY(M,N) of derivatives in this keyword
		(keywords) - any other keywords specified by FUNCTARGS
		RETURNS - function values
	FUNCTION MYFUNCT, x, p, dp [, (additional keywords if desired)]
	model = F(x, p)		Model function
	if n_params() GT 2 then begin
		Create derivative and compute derivative array
	requested = dp	Save original value of DP
	dp = make_array(n_elements(x), n_elements(p), value=x[0]*0)
		Compute derivative if requested by caller
	for i = 0, n_elements(p)-1 do if requested(i) NE 0 then $
	dp(*,i) = FGRAD(x, p, i)
	endif
	return, resid
	END
	where FGRAD(x, p, i) is a model function which computes the
	derivative of the model F(x,p) with respect to parameter P(i) at X.
	Derivatives should be returned in the DP array. DP should be an
	ARRAY(m,n) array, where m is the number of data points and n is the
	number of parameters. DP[i,j] is the derivative of the ith
	function value with respect to the jth parameter.
	MPFIT may not always request derivatives from the user function.
	In those cases, the parameter DP is not passed. Therefore
	functions can use N_PARAMS() to indicate whether they must compute
	the derivatives or not.
	For additional information about explicit derivatives, including
	additional settings and debugging options, see the discussion under
	"EXPLICIT DERIVATIVES" and AUTODERIVATIVE in MPFIT.PRO.
	CONSTRAINING PARAMETER VALUES WITH THE PARINFO KEYWORD
	The behavior of MPFIT can be modified with respect to each
	parameter to be fitted. A parameter value can be fixed	simple
	boundary constraints can be imposed	limitations on the parameter
	changes can be imposed	properties of the automatic derivative can
	be modified	and parameters can be tied to one another.
	These properties are governed by the PARINFO structure, which is
	passed as a keyword parameter to MPFIT.
	PARINFO should be an array of structures, one for each parameter.
	Each parameter is associated with one element of the array, in
	numerical order. The structure can have the following entries
	(none are required):
	.VALUE - the starting parameter value (but see the START_PARAMS
	parameter for more information).
	.FIXED - a boolean value, whether the parameter is to be held
	fixed or not. Fixed parameters are not varied by
	MPFIT, but are passed on to MYFUNCT for evaluation.
	.LIMITED - a two-element boolean array. If the first/second
	element is set, then the parameter is bounded on the
	lower/upper side. A parameter can be bounded on both
	sides. Both LIMITED and LIMITS must be given
	together.
	.LIMITS - a two-element float or double array. Gives the
	parameter limits on the lower and upper sides,
	respectively. Zero, one or two of these values can be
	set, depending on the values of LIMITED. Both LIMITED
	and LIMITS must be given together.
	.PARNAME - a string, giving the name of the parameter. The
	fitting code of MPFIT does not use this tag in any
	way. However, the default ITERPROC will print the
	parameter name if available.
	.STEP - the step size to be used in calculating the numerical
	derivatives. If set to zero, then the step size is
	computed automatically. Ignored when AUTODERIVATIVE=0.
	This value is superceded by the RELSTEP value.
	.RELSTEP - the *relative* step size to be used in calculating
	the numerical derivatives. This number is the
	fractional size of the step, compared to the
	parameter value. This value supercedes the STEP
	setting. If the parameter is zero, then a default
	step size is chosen.
	.MPSIDE - the sidedness of the finite difference when computing
	numerical derivatives. This field can take four
	values:
	0 - one-sided derivative computed automatically
	1 - one-sided derivative (f(x+h) - f(x) )/h
	-1 - one-sided derivative (f(x) - f(x-h))/h
	2 - two-sided derivative (f(x+h) - f(x-h))/(2*h)
	Where H is the STEP parameter described above. The
	"automatic" one-sided derivative method will chose a
	direction for the finite difference which does not
	violate any constraints. The other methods do not
	perform this check. The two-sided method is in
	principle more precise, but requires twice as many
	function evaluations. Default: 0.
	.MPMAXSTEP - the maximum change to be made in the parameter
	value. During the fitting process, the parameter
	will never be changed by more than this value in
	one iteration.
	A value of 0 indicates no maximum. Default: 0.
	.TIED - a string expression which "ties" the parameter to other
	free or fixed parameters as an equality constraint. Any
	expression involving constants and the parameter array P
	are permitted.
	Example: if parameter 2 is always to be twice parameter
	1 then use the following: parinfo[2].tied = '2 * P[1]'.
	Since they are totally constrained, tied parameters are
	considered to be fixed	no errors are computed for them.
	[ NOTE: the PARNAME can't be used in a TIED expression. ]
	.MPPRINT - if set to 1, then the default ITERPROC will print the
	parameter value. If set to 0, the parameter value
	will not be printed. This tag can be used to
	selectively print only a few parameter values out of
	many. Default: 1 (all parameters printed)
	.MPFORMAT - IDL format string to print the parameter within
	ITERPROC. Default: '(G20.6)' (An empty string will
	also use the default.)
	Future modifications to the PARINFO structure, if any, will involve
	adding structure tags beginning with the two letters "MP".
	Therefore programmers are urged to avoid using tags starting with
	"MP", but otherwise they are free to include their own fields
	within the PARINFO structure, which will be ignored by MPFIT.
	PARINFO Example:
	parinfo = replicate({value:0.D, fixed:0, limited:[0,0], $
	limits:[0.D,0]}, 5)
	parinfo[0].fixed = 1
	parinfo[4].limited[0] = 1
	parinfo[4].limits[0] = 50.D
	parinfo[*].value = [5.7D, 2.2, 500., 1.5, 2000.]
	A total of 5 parameters, with starting values of 5.7,
	2.2, 500, 1.5, and 2000 are given. The first parameter
	is fixed at a value of 5.7, and the last parameter is
	constrained to be above 50.
	COMPATIBILITY
	This function is designed to work with IDL 5.0 or greater.
	Because TIED parameters rely on the EXECUTE() function, they cannot
	be used with the free version of the IDL Virtual Machine.
	INPUTS:
	MYFUNCT - a string variable containing the name of an IDL function.
	This function computes the "model" Y values given the
	X values and model parameters, as desribed above.
	X - Array of independent variable values.
	Y - Array of "measured" dependent variable values. Y should have
	the same data type as X. The function MYFUNCT should map
	X->Y.
	NOTE: the following special cases apply:
	* if Y is NaN or Infinite, and the NAN keyword is
	set, then the corresponding data point is ignored
	ERR - Array of "measured" 1-sigma uncertainties. ERR should have
	the same data type as Y. ERR is ignored if the WEIGHTS
	keyword is specified.
	NOTE: the following special cases apply:
	* if ERR is zero, then the corresponding data point
	is ignored
	* if ERR is NaN or Infinite, and the NAN keyword is
	set, then the corresponding data point is ignored
	* if ERR is negative, then the absolute value of
	ERR is used.
	START_PARAMS - An array of starting values for each of the
	parameters of the model. The number of parameters
	should be fewer than the number of measurements.
	Also, the parameters should have the same data type
	as the measurements (double is preferred).
	This parameter is optional if the PARINFO keyword
	is used (see MPFIT). The PARINFO keyword provides
	a mechanism to fix or constrain individual
	parameters. If both START_PARAMS and PARINFO are
	passed, then the starting *value* is taken from
	START_PARAMS, but the *constraints* are taken from
	PARINFO.
	RETURNS:
	Returns the array of best-fit parameters.
	KEYWORD PARAMETERS:
	BESTNORM - the value of the summed squared residuals for the
	returned parameter values.
	BEST_FJAC - upon return, BEST_FJAC contains the Jacobian, or
	partial derivative, matrix for the best-fit model.
	The values are an array,
	ARRAY(N_ELEMENTS(DEVIATES),NFREE) where NFREE is the
	number of free parameters. This array is only
	computed if /CALC_FJAC is set, otherwise BEST_FJAC is
	undefined.
	The returned array is such that BEST_FJAC[I,J] is the
	partial derivative of the model with respect to
	parameter PARMS[PFREE_INDEX[J]].
	BEST_RESID - upon return, an array of best-fit deviates,
	normalized by the weights or errors.
	COVAR - the covariance matrix for the set of parameters returned
	by MPFIT. The matrix is NxN where N is the number of
	parameters. The square root of the diagonal elements
	gives the formal 1-sigma statistical errors on the
	parameters IF errors were treated "properly" in MYFUNC.
	Parameter errors are also returned in PERROR.
	To compute the correlation matrix, PCOR, use this example:
	PCOR = COV * 0
	FOR i = 0, n-1 DO FOR j = 0, n-1 DO $
	PCOR[i,j] = COV[i,j]/sqrt(COV[i,i]*COV[j,j])
	or equivalently, in vector notation,
	PCOR = COV / (PERROR # PERROR)
	If NOCOVAR is set or MPFIT terminated abnormally, then
	COVAR is set to a scalar with value !VALUES.D_NAN.
	CASH - when set, the fit statistic is changed to a derivative of
	the CASH statistic. The model function must be strictly
	positive. WARNING: this option is incomplete and untested.
	DOF - number of degrees of freedom, computed as
	DOF = N_ELEMENTS(DEVIATES) - NFREE
	Note that this doesn't account for pegged parameters (see
	NPEGGED). It also does not account for data points which
	are assigned zero weight, for example if :
	* WEIGHTS[i] EQ 0, or
	* ERR[i] EQ infinity, or
	* any of the values is "undefined" and /NAN is set.
	ERRMSG - a string error or warning message is returned.
	FTOL - a nonnegative input variable. Termination occurs when both
	the actual and predicted relative reductions in the sum of
	squares are at most FTOL (and STATUS is accordingly set to
	1 or 3). Therefore, FTOL measures the relative error
	desired in the sum of squares. Default: 1D-10
	FUNCTARGS - A structure which contains the parameters to be passed
	to the user-supplied function specified by MYFUNCT via
	the _EXTRA mechanism. This is the way you can pass
	additional data to your user-supplied function without
	using common blocks.
	By default, no extra parameters are passed to the
	user-supplied function.
	GTOL - a nonnegative input variable. Termination occurs when the
	cosine of the angle between fvec and any column of the
	jacobian is at most GTOL in absolute value (and STATUS is
	accordingly set to 4). Therefore, GTOL measures the
	orthogonality desired between the function vector and the
	columns of the jacobian. Default: 1D-10
	ITERARGS - The keyword arguments to be passed to ITERPROC via the
	_EXTRA mechanism. This should be a structure, and is
	similar in operation to FUNCTARGS.
	Default: no arguments are passed.
	ITERPROC - The name of a procedure to be called upon each NPRINT
	iteration of the MPFIT routine. It should be declared
	in the following way:
	PRO ITERPROC, MYFUNCT, p, iter, fnorm, FUNCTARGS=fcnargs, $
	PARINFO=parinfo, QUIET=quiet, ...
		perform custom iteration update
	END
	ITERPROC must either accept all three keyword
	parameters (FUNCTARGS, PARINFO and QUIET), or at least
	accept them via the _EXTRA keyword.
	MYFUNCT is the user-supplied function to be minimized,
	P is the current set of model parameters, ITER is the
	iteration number, and FUNCTARGS are the arguments to be
	passed to MYFUNCT. FNORM should be the
	chi-squared value. QUIET is set when no textual output
	should be printed. See below for documentation of
	PARINFO.
	In implementation, ITERPROC can perform updates to the
	terminal or graphical user interface, to provide
	feedback while the fit proceeds. If the fit is to be
	stopped for any reason, then ITERPROC should set the
	common block variable ERROR_CODE to negative value (see
	MPFIT_ERROR common block below). In principle,
	ITERPROC should probably not modify the parameter
	values, because it may interfere with the algorithm's
	stability. In practice it is allowed.
	Default: an internal routine is used to print the
	parameter values.
	MAXITER - The maximum number of iterations to perform. If the
	number of calculation iterations exceeds MAXITER, then
	the STATUS value is set to 5 and MPFIT returns.
	If MAXITER EQ 0, then MPFIT does not iterate to adjust
	parameter values	however, the user function is evaluated
	and parameter errors/covariance/Jacobian are estimated
	before returning.
	Default: 200 iterations
	NAN - ignore infinite or NaN values in the Y, ERR or WEIGHTS
	parameters. These values will be treated as missing data.
	However, the fit will still halt with an error condition
	if the model function becomes infinite.
	NFEV - the number of MYFUNCT function evaluations performed.
	NFREE - the number of free parameters in the fit. This includes
	parameters which are not FIXED and not TIED, but it does
	include parameters which are pegged at LIMITS.
	NITER - the number of iterations completed.
	NOCOVAR - set this keyword to prevent the calculation of the
	covariance matrix before returning (see COVAR)
	NPEGGED - the number of free parameters which are pegged at a
	LIMIT.
	NPRINT - The frequency with which ITERPROC is called. A value of
	1 indicates that ITERPROC is called with every iteration,
	while 2 indicates every other iteration, etc. Be aware
	that several Levenberg-Marquardt attempts can be made in
	a single iteration. Also, the ITERPROC is *always*
	called for the final iteration, regardless of the
	iteration number.
	Default value: 1
	PARINFO - A one-dimensional array of structures.
	Provides a mechanism for more sophisticated constraints
	to be placed on parameter values. When PARINFO is not
	passed, then it is assumed that all parameters are free
	and unconstrained. Values in PARINFO are never
	modified during a call to MPFIT.
	See description above for the structure of PARINFO.
	Default value: all parameters are free and unconstrained.
	PERROR - The formal 1-sigma errors in each parameter, computed
	from the covariance matrix. If a parameter is held
	fixed, or if it touches a boundary, then the error is
	reported as zero.
	If the fit is unweighted (i.e. no errors were given, or
	the weights were uniformly set to unity), then PERROR
	will probably not represent the true parameter
	uncertainties.
	*If* you can assume that the true reduced chi-squared
	value is unity -- meaning that the fit is implicitly
	assumed to be of good quality -- then the estimated
	parameter uncertainties can be computed by scaling PERROR
	by the measured chi-squared value.
	DOF = N_ELEMENTS(X) - N_ELEMENTS(PARMS)	deg of freedom
	PCERROR = PERROR * SQRT(BESTNORM / DOF)	scaled uncertainties
	PFREE_INDEX - upon return, PFREE_INDEX contains an index array
	which indicates which parameter were allowed to
	vary. I.e. of all the parameters PARMS, only
	PARMS[PFREE_INDEX] were varied.
	QUERY - if set, then MPFIT() will return immediately with one of
	the following values:
	1 - if MIN_VERSION is not set
	1 - if MIN_VERSION is set and MPFIT satisfies the minimum
	0 - if MIN_VERSION is set and MPFIT does not satisfy it
	Default: not set.
	QUIET - set this keyword when no textual output should be printed
	by MPFIT
	STATUS - an integer status code is returned. All values greater
	than zero can represent success (however STATUS EQ 5 may
	indicate failure to converge). It can have one of the
	following values:
	-18 a fatal execution error has occurred. More information
	may be available in the ERRMSG string.
	-16 a parameter or function value has become infinite or an
	undefined number. This is usually a consequence of
	numerical overflow in the user's model function, which
	must be avoided.
	-15 to -1
	these are error codes that either MYFUNCT or ITERPROC
	may return to terminate the fitting process (see
	description of MPFIT_ERROR common below). If either
	MYFUNCT or ITERPROC set ERROR_CODE to a negative number,
	then that number is returned in STATUS. Values from -15
	to -1 are reserved for the user functions and will not
	clash with MPFIT.
	0 improper input parameters.
	1 both actual and predicted relative reductions
	in the sum of squares are at most FTOL.
	2 relative error between two consecutive iterates
	is at most XTOL
	3 conditions for STATUS = 1 and STATUS = 2 both hold.
	4 the cosine of the angle between fvec and any
	column of the jacobian is at most GTOL in
	absolute value.
	5 the maximum number of iterations has been reached
	6 FTOL is too small. no further reduction in
	the sum of squares is possible.
	7 XTOL is too small. no further improvement in
	the approximate solution x is possible.
	8 GTOL is too small. fvec is orthogonal to the
	columns of the jacobian to machine precision.
	WEIGHTS - Array of weights to be used in calculating the
	chi-squared value. If WEIGHTS is specified then the ERR
	parameter is ignored. The chi-squared value is computed
	as follows:
	CHISQ = TOTAL( (Y-MYFUNCT(X,P))^2 * ABS(WEIGHTS) )
	Here are common values of WEIGHTS for standard weightings:
	1D/ERR^2 - Normal weighting (ERR is the measurement error)
	1D/Y - Poisson weighting (counting statistics)
	1D - Unweighted
	NOTE: the following special cases apply:
	* if WEIGHTS is zero, then the corresponding data point
	is ignored
	* if WEIGHTS is NaN or Infinite, and the NAN keyword is
	set, then the corresponding data point is ignored
	* if WEIGHTS is negative, then the absolute value of
	WEIGHTS is used.
	XTOL - a nonnegative input variable. Termination occurs when the
	relative error between two consecutive iterates is at most
	XTOL (and STATUS is accordingly set to 2 or 3). Therefore,
	XTOL measures the relative error desired in the approximate
	solution. Default: 1D-10
	YFIT - the best-fit model function, as returned by MYFUNCT.
	EXAMPLE:
		First, generate some synthetic data
	npts = 200
	x = dindgen(npts) * 0.1 - 10.	Independent variable
	yi = gauss1(x, [2.2D, 1.4, 3000.])	"Ideal" Y variable
	y = yi + randomn(seed, npts) * sqrt(1000. + yi)	Measured, w/ noise
	sy = sqrt(1000.D + y)	Poisson errors
		Now fit a Gaussian to see how well we can recover
	p0 = [1.D, 1., 1000.]	Initial guess (cent, width, area)
	p = mpfitfun('GAUSS1', x, y, sy, p0)	Fit a function
	print, p
	Generates a synthetic data set with a Gaussian peak, and Poisson
	statistical uncertainty. Then the same function is fitted to the
	data (with different starting parameters) to see how close we can
	get.
	COMMON BLOCKS:
	COMMON MPFIT_ERROR, ERROR_CODE
	User routines may stop the fitting process at any time by
	setting an error condition. This condition may be set in either
	the user's model computation routine (MYFUNCT), or in the
	iteration procedure (ITERPROC).
	To stop the fitting, the above common block must be declared,
	and ERROR_CODE must be set to a negative number. After the user
	procedure or function returns, MPFIT checks the value of this
	common block variable and exits immediately if the error
	condition has been set. By default the value of ERROR_CODE is
	zero, indicating a successful function/procedure call.
	REFERENCES:
	MINPACK-1, Jorge More', available from netlib (www.netlib.org).
	"Optimization Software Guide," Jorge More' and Stephen Wright,
	SIAM, *Frontiers in Applied Mathematics*, Number 14.
	MODIFICATION HISTORY:
	Written, Apr-Jul 1998, CM
	Added PERROR keyword, 04 Aug 1998, CM
	Added COVAR keyword, 20 Aug 1998, CM
	Added ITER output keyword, 05 Oct 1998
	D.L Windt, Bell Labs, windt@bell-labs.com
	Added ability to return model function in YFIT, 09 Nov 1998
	Analytical derivatives allowed via AUTODERIVATIVE keyword, 09 Nov 1998
	Parameter values can be tied to others, 09 Nov 1998
	Cosmetic documentation updates, 16 Apr 1999, CM
	More cosmetic documentation updates, 14 May 1999, CM
	Made sure to update STATUS, 25 Sep 1999, CM
	Added WEIGHTS keyword, 25 Sep 1999, CM
	Changed from handles to common blocks, 25 Sep 1999, CM
	- commons seem much cleaner and more logical in this case.
	Alphabetized documented keywords, 02 Oct 1999, CM
	Added QUERY keyword and query checking of MPFIT, 29 Oct 1999, CM
	Corrected EXAMPLE (offset of 1000), 30 Oct 1999, CM
	Check to be sure that X and Y are present, 02 Nov 1999, CM
	Documented PERROR for unweighted fits, 03 Nov 1999, CM
	Changed to ERROR_CODE for error condition, 28 Jan 2000, CM
	Corrected errors in EXAMPLE, 26 Mar 2000, CM
	Copying permission terms have been liberalized, 26 Mar 2000, CM
	Propagated improvements from MPFIT, 17 Dec 2000, CM
	Added CASH statistic, 10 Jan 2001
	Added NFREE and NPEGGED keywords, 11 Sep 2002, CM
	Documented RELSTEP field of PARINFO (!!), CM, 25 Oct 2002
	Add DOF keyword to return degrees of freedom, CM, 23 June 2003
	Convert to IDL 5 array syntax (!), 16 Jul 2006, CM
	Move STRICTARR compile option inside each function/procedure, 9
	Oct 2006
	Add NAN keyword, to ignore non-finite data values, 28 Oct 2006, CM
	Clarify documentation on user-function, derivatives, and PARINFO,
	27 May 2007
	Fix bug in handling of explicit derivatives with errors/weights
	(the weights were not being applied), CM, 03 Sep 2007
	Add COMPATIBILITY section, CM, 13 Dec 2007
	Add documentation about NAN behavior, CM, 30 Mar 2009
	Add keywords BEST_RESIDS, CALC_FJAC, BEST_FJAC, PFREE_INDEX
	update some documentation that had become stale, CM, 2010-10-28
	Documentation corrections, CM, 2011-08-26
	Additional documentation about explicit derivatives, CM, 2012-07-23
	$Id: mpfitfun.pro,v 1.19 2012/09/27 23:59:31 cmarkwar Exp $
	-
	Copyright (C) 1997-2002, 2003, 2006, 2007, 2009, 2010, 2011, 2012, Craig Markwardt
	This software is provided as is without any warranty whatsoever.
	Permission to use, copy, modify, and distribute modified or
	unmodified copies is granted, provided this copyright and disclaimer
	are included unchanged.
	-
FORWARD_FUNCTION mpfitfun_eval, mpfitfun, mpfit
	This is the call-back function for MPFIT. It evaluates the
	function, subtracts the data, and returns the residuals.
function mpfitfun_eval, p, dp, _EXTRA=extra
COMPILE_OPT strictarr
common mpfitfun_common, fcn, x, y, err, wts, f, fcnargs
		Save the original DP matrix for later use
if n_params() GT 1 then if n_elements(dp) GT 0 then dp0 = dp
		The function is evaluated here. There are four choices,
		depending on whether (a) FUNCTARGS was passed to MPFITFUN, which
		is passed to this function as "hf"	or (b) the derivative
		parameter "dp" is passed, meaning that derivatives should be
		calculated analytically by the function itself.
if n_elements(fcnargs) GT 0 then begin
if n_params() GT 1 then f = call_function(fcn, x, p, dp, _EXTRA=fcnargs)$
else f = call_function(fcn, x, p, _EXTRA=fcnargs)
endif else begin
if n_params() GT 1 then f = call_function(fcn, x, p, dp) $
else f = call_function(fcn, x, p)
endelse
np = n_elements(p)
nf = n_elements(f)
		Compute the deviates, applying either errors or weights
if n_elements(wts) GT 0 then begin
result = (y-f)*wts
if n_elements(dp0) GT 0 AND n_elements(dp) EQ np*nf then begin
for j = 0L, np-1 do dp[j*nf] = dp[j*nf:j*nf+nf-1] * wts
endif
endif else if n_elements(err) GT 0 then begin
result = (y-f)/err
if n_elements(dp0) GT 0 AND n_elements(dp) EQ np*nf then begin
for j = 0L, np-1 do dp[j*nf] = dp[j*nf:j*nf+nf-1] / err
endif
endif else begin
result = (y-f)
endelse
		Make sure the returned result is one-dimensional.
result = reform(result, n_elements(result), /overwrite)
return, result
end
		Implement residual and gradient scaling according to the
		prescription of Cash (ApJ, 228, 939)
pro mpfitfun_cash, resid, dresid
COMPILE_OPT strictarr
common mpfitfun_common, fcn, x, y, err, wts, f, fcnargs
sz = size(dresid)
m = sz[1]
n = sz[2]
		Do rudimentary dimensions checks, so we don't do something stupid
if n_elements(y) NE m OR n_elements(f) NE m OR n_elements(resid) NE m then begin
DIM_ERROR:
message, 'ERROR: dimensions of Y, F, RESID or DRESID are not consistent'
endif
		Scale gradient by sqrt(y)/f
gfact = temporary(dresid) * rebin(reform(sqrt(y)/f,m,1),m,n)
dresid = reform(dresid, m, n, /overwrite)
		Scale residuals by 1/sqrt(y)
resid = temporary(resid)/sqrt(y)
return
end
function mpfitfun, fcn, x, y, err, p, WEIGHTS=wts, FUNCTARGS=fa, $
BESTNORM=bestnorm, nfev=nfev, STATUS=status, $
best_resid=best_resid, pfree_index=ifree, $
calc_fjac=calc_fjac, best_fjac=best_fjac, $
parinfo=parinfo, query=query, CASH=cash, $
covar=covar, perror=perror, yfit=yfit, $
niter=niter, nfree=nfree, npegged=npegged, dof=dof, $
quiet=quiet, ERRMSG=errmsg, NAN=NAN, _EXTRA=extra
COMPILE_OPT strictarr
status = 0L
errmsg = ''
		Detect MPFIT and crash if it was not found
catch, catcherror
if catcherror NE 0 then begin
MPFIT_NOTFOUND:
catch, /cancel
message, 'ERROR: the required function MPFIT must be in your IDL path', /info
return, !values.d_nan
endif
if mpfit(/query) NE 1 then goto, MPFIT_NOTFOUND
catch, /cancel
if keyword_set(query) then return, 1
if n_params() EQ 0 then begin
message, "USAGE: PARMS = MPFITFUN('MYFUNCT', X, Y, ERR, "+ $
"START_PARAMS, ... )", /info
return, !values.d_nan
endif
if n_elements(x) EQ 0 OR n_elements(y) EQ 0 then begin
message, 'ERROR: X and Y must be defined', /info
return, !values.d_nan
endif
if n_elements(err) GT 0 OR n_elements(wts) GT 0 AND keyword_set(cash) then begin
message, 'ERROR: WEIGHTS or ERROR cannot be specified with CASH', /info
return, !values.d_nan
endif
if keyword_set(cash) then begin
scalfcn = 'mpfitfun_cash'
endif
		Use common block to pass data back and forth
common mpfitfun_common, fc, xc, yc, ec, wc, mc, ac
fc = fcn & xc = x & yc = y & mc = 0L
		These optional parameters must be undefined first
ac = 0 & dummy = size(temporary(ac))
ec = 0 & dummy = size(temporary(ec))
wc = 0 & dummy = size(temporary(wc))
		FUNCTARGS
if n_elements(fa) GT 0 then ac = fa
		WEIGHTS or ERROR
if n_elements(wts) GT 0 then begin
wc = sqrt(abs(wts))
endif else if n_elements(err) GT 0 then begin
wh = where(err EQ 0, ct)
if ct GT 0 then begin
errmsg = 'ERROR: ERROR value must not be zero. Use WEIGHTS instead.'
message, errmsg, /info
return, !values.d_nan
endif
		Appropriate weight for gaussian errors
wc = 1/abs(err)
endif
		Check for weights/errors which do not match the dimension
		of the data points
if n_elements(wc) GT 0 AND $
n_elements(wc) NE 1 AND $
n_elements(wc) NE n_elements(yc) then begin
errmsg = 'ERROR: ERROR/WEIGHTS must either be a scalar or match the number of Y values'
message, errmsg, /info
return, !values.d_nan
endif
		If the weights/errors are a scalar value, and not finite, then
		the fit will surely fail
if n_elements(wc) EQ 1 then begin
if finite(wc[0]) EQ 0 then begin
errmsg = 'ERROR: the supplied scalar WEIGHT/ERROR value was not finite'
message, errmsg, /info
return, !values.d_nan
endif
endif
		Handle the cases of non-finite data points or weights
if keyword_set(nan) then begin
		Non-finite data points
wh = where(finite(yc) EQ 0, ct)
if ct GT 0 then begin
yc[wh] = 0
		Careful: handle case when weights were a scalar...
		... promote to a vector
if n_elements(wc) EQ 1 then wc = replicate(wc[0], n_elements(yc))
wc[wh] = 0
endif
		Non-finite weights
wh = where(finite(wc) EQ 0, ct)
if ct GT 0 then wc[wh] = 0
endif
result = mpfit('mpfitfun_eval', p, SCALE_FCN=scalfcn, $
parinfo=parinfo, STATUS=status, nfev=nfev, BESTNORM=bestnorm,$
covar=covar, perror=perror, $
best_resid=best_resid, pfree_index=ifree, $
calc_fjac=calc_fjac, best_fjac=best_fjac, $
niter=niter, nfree=nfree, npegged=npegged, dof=dof, $
ERRMSG=errmsg, quiet=quiet, _EXTRA=extra)
		Retrieve the fit value
yfit = temporary(mc)
		Rescale the Jacobian according to parameter uncertainties
if keyword_set(calc_fjac) AND nfree GT 0 AND status GT 0 then begin
ec = 1/wc		Per-data-point errors (could be INF or NAN!)
for i = 0, nfree-1 do best_fjac[*,i] = - best_fjac[*,i] * ec
endif
		Some cleanup
xc = 0 & yc = 0 & wc = 0 & ec = 0 & mc = 0 & ac = 0
		Print error message if there is one.
if NOT keyword_set(quiet) AND errmsg NE '' then $
message, errmsg, /info
return, result
end
	<-->
