# Supplementary material for: DCE@urLAB: a dynamic contrast-enhanced MRI pharmacokinetic analysis tool for preclinical data
Source: BMC Bioinformatics. 2013 Nov 4;14:316. doi: 10.1186/1471-2105-14-316 (PMC4228420; doi:10.1186/1471-2105-14-316)
Supplement: Additional file 2 — Compressed file (zip format) with examples to test and validate the DCE@urLAB application. [file 1471-2105-14-316-S2.zip]

Archive with 28 entries (22 files):
- Examples/
- Examples/Article_Case1/
- Examples/Article_Case1/Data/
- Examples/Article_Case1/Data/2dseq
- Examples/Article_Case1/Data/d3proc
- Examples/Article_Case1/Data/meta
- Examples/Article_Case1/Data/method
- Examples/Article_Case1/Data/procs
- Examples/Article_Case1/Data/reco
- Examples/Article_Case1/Data/visu_pars
- Examples/Article_Case2/
- Examples/Article_Case2/Data/
- Examples/Article_Case2/Data/2dseq
- Examples/Article_Case2/Data/d3proc
- Examples/Article_Case2/Data/meta
- Examples/Article_Case2/Data/method
- Examples/Article_Case2/Data/procs
- Examples/Article_Case2/Data/reco
- Examples/Article_Case2/Data/visu_pars
- Examples/Phantoms/
- Examples/Phantoms/Phantom_Hoffmann.png
- Examples/Phantoms/Phantom_Hoffmann.raw
- Examples/Phantoms/Phantom_Hoffmann_info.txt
- Examples/Phantoms/Phantom_Tofts.png
- Examples/Phantoms/Phantom_tofts.raw
- Examples/Phantoms/Phantom_tofts_info.txt
- Examples/Phantoms/Phantom_tofts_T1.raw
- Examples/README.txt
