# Supplementary material for: DCE@urLAB: a dynamic contrast-enhanced MRI pharmacokinetic analysis tool for preclinical data
Source: BMC Bioinformatics. 2013 Nov 4;14:316. doi: 10.1186/1471-2105-14-316 (PMC4228420; doi:10.1186/1471-2105-14-316)
Supplement: Additional file 2 — Compressed file (zip format) with examples to test and validate the DCE@urLAB application. [file 1471-2105-14-316-S2.zip › Examples/Article_Case1/Data/d3proc]

##TITLE=Parameter List
##JCAMPDX=4.24
##DATATYPE=Parameter Values
##ORIGIN=Bruker BioSpin MRI GmbH
##OWNER=mri
$$ Thu Mar 26 22:27:37 2009 CET (UT+1h)  mri
$$ /opt/PV4.0/data/mri/nmr/rui090326.Su6/15/pdata/1/d3proc
##$SEQTYPE=slices
##$DATTYPE=ip_short
##$IM_SIX=128
##$IM_SIY=128
##$IM_SIZ=123
##$IM_SIT=1
##$SIM_SIX=128
##$SIM_SIY=128
##$SIM_SIZ=123
##$SIM_SIT=1
$$ @vis= SEQTYPE DATTYPE IM_SIX IM_SIY IM_SIZ IM_SIT SIM_SIX SIM_SIY SIM_SIZ
##$SIM_X0=0
##$SIM_Y0=0
##$SIM_Z0=0
##$SIM_T0=0
##$CEN_SLC=62
##$THRESH=( 16 )
60 255 0 0 0 0 0 0 0 0 0 0 0 0 0 0
##$D3_DESC=( 128 )
<>
##$PR_STA=( 16 )
1.76 1.76 0 0 0 0 0 0 0 0 0 0 0 0 0 0
##$PR_STP=( 16 )
0 0 0 0 0 0 0 0 0 0 0 0 0 0 8 32
$$ @vis= SIM_SIT SIM_X0 SIM_Y0 SIM_Z0 SIM_T0 CEN_SLC THRESH D3_DESC PR_STA
$$ @vis= PR_STP
##END=
