# Supplementary material for: DCE@urLAB: a dynamic contrast-enhanced MRI pharmacokinetic analysis tool for preclinical data
Source: BMC Bioinformatics. 2013 Nov 4;14:316. doi: 10.1186/1471-2105-14-316 (PMC4228420; doi:10.1186/1471-2105-14-316)
Supplement: Additional file 2 — Compressed file (zip format) with examples to test and validate the DCE@urLAB application. [file 1471-2105-14-316-S2.zip › Examples/Article_Case1/Data/reco]

##TITLE=Parameter List
##JCAMPDX=4.24
##DATATYPE=Parameter Values
##ORIGIN=Bruker BioSpin MRI GmbH
##OWNER=mri
$$ Thu Mar 26 22:27:37 2009 CET (UT+1h)  mri
$$ /opt/PV4.0/data/mri/nmr/rui090326.Su6/15/pdata/1/reco
##$RECO_mode=FT_MODE
##$RECO_inp_order=NO_REORDERING
##$RECO_inp_size=( 2 )
256 128
##$RECO_ft_size=( 2 )
256 128
##$RECO_fov=( 2 )
1.7600 1.7600
##$RECO_size=( 2 )
128 128
##$RECO_offset=( 2, 3 )
64 64 64 0 0 0
##$RECO_regrid_mode=NO_REGRID
$$ @vis= RECO_mode RECO_inp_order RECO_ft_size RECO_fov RECO_size RECO_offset
##$RECO_regrid_offset=0.00
##$RECO_ramp_gap=0.00
##$RECO_ramp_time=0.00
##$RECO_ne_mode=NO_NAV_DATA
##$RECO_ne_dist=NeNoInterleave
##$RECO_ne_dens=NeCorrPerScan
##$RECO_ne_type=NAV_PHASE
##$RECO_ne_vals=( 1, 2 )
0 0
##$RECO_bc_mode=( 2 )
NO_BC NO_BC
##$RECO_bc_start=( 2 )
192 96
##$RECO_bc_len=( 2 )
64 32
##$RECO_dc_offset=( 2 )
0 0
##$RECO_dc_divisor=1
##$RECO_bc_coroff=( 2 )
0.0 0.0
##$RECO_qopts=( 2 )
CONJ_AND_QNEG NO_QOPTS
##$RECO_wdw_mode=( 2 )
NO_WDW NO_WDW
##$RECO_lb=( 2 )
-0.500 -0.500
##$RECO_sw=( 2 )
131578.947 1.000
##$RECO_gb=( 2 )
0.500 0.500
##$RECO_sbs=( 2 )
1.000 1.000
##$RECO_tm1=( 2 )
0.250 0.250
##$RECO_tm2=( 2 )
0.750 0.750
##$RECO_ft_mode=( 2 )
COMPLEX_FFT COMPLEX_FFT
$$ @vis= RECO_regrid_mode RECO_ne_mode RECO_bc_mode RECO_qopts RECO_wdw_mode
##$RECO_pc_mode=( 2 )
NO_PC NO_PC
##$RECO_pc_lin=( 2 )
(0.00, 0.00) (0.00, 0.00)
##$RECO_rotate=( 2, 3 )
0.0000 0.0000 0.0000 0.4609 0.4609 0.4609
##$RECO_ppc_mode=NO_PPC
##$RECO_ref_image=0
##$RECO_nr_supports=0.4
##$RECO_sig_threshold=0.15
##$RECO_ppc_degree=1
##$RECO_ppc_coeffs=( 3, 2, 2 )
0 0 0 0 0 0 0 0 0 0 0 0
##$RECO_dc_elim=No
##$RECO_transposition=( 3 )
1 1 1
$$ @vis= RECO_ft_mode RECO_pc_mode RECO_rotate RECO_ppc_mode RECO_dc_elim
##$RECO_image_type=MAGNITUDE_IMAGE
##$RECO_image_threshold=0.15
##$RECO_ir_scale=10
##$RECO_wordtype=_16BIT_SGN_INT
##$RECO_map_mode=PERCENTILE_MAPPING
##$RECO_map_range=( 2 )
-2.14748e+09 2.14748e+09
##$RECO_map_percentile=( 2 )
1 99.99
$$ @vis= RECO_transposition RECO_image_type RECO_wordtype RECO_map_mode
##$RECO_map_error=0.0025
##$RECO_globex=( 123 )
0 0 0 0 0 0 0 0 0 0 0 0 0 0 0 0 0 0 0 0 0 0 0 0 0 0 0 0 0 0 0 0 0 0 0 0 0 0 0 
0 0 0 0 0 0 0 0 0 0 0 0 0 0 0 0 0 0 0 0 0 0 0 0 0 0 0 0 0 0 0 0 0 0 0 0 0 0 0 
0 0 0 0 0 0 0 0 0 0 0 0 0 0 0 0 0 0 0 0 0 0 0 0 0 0 0 0 0 0 0 0 0 0 0 0 0 0 0 
0 0 0 0 0 0
##$RECO_minima=( 123 )
83 83 83 83 83 83 83 83 83 83 83 83 83 83 83 83 83 83 83 83 83 83 83 83 83 83 
83 83 83 83 83 83 83 83 83 83 83 83 83 83 83 83 83 83 83 83 83 83 83 83 83 83 
83 83 83 83 83 83 83 83 83 83 83 83 83 83 83 83 83 83 83 83 83 83 83 83 83 83 
83 83 83 83 83 83 83 83 83 83 83 83 83 83 83 83 83 83 83 83 83 83 83 83 83 83 
83 83 83 83 83 83 83 83 83 83 83 83 83 83 83 83 83 83 83
##$RECO_maxima=( 123 )
20433 24339 29192 20653 24508 29250 20732 24737 29129 25851 31563 32766 28934 
29960 32766 29366 29754 32766 28913 29834 32766 28722 29122 32766 28720 28811 
32766 28103 29116 32766 28254 28633 32766 27555 28900 32766 27481 28818 32766 
28125 28867 32766 27301 28842 32766 27889 28579 32766 27055 27761 32766 26979 
27861 32766 27115 27896 32766 27119 28229 32766 26629 27422 32766 25990 28041 
32766 25571 26990 32766 25428 27724 32766 25992 28061 32766 25932 27836 32766 
25891 27158 32766 25527 27335 32766 25227 27256 32766 25344 27159 32630 24954 
26966 32766 24995 26562 32680 24611 26661 32766 24724 26608 32766 24788 26667 
32766 24140 26789 32569 24158 26751 32230 24286 26562 32302 24463 26994 32082 
23838 26547 32117 23389 25739 31475
$$ @vis= RECO_map_percentile RECO_map_error RECO_globex RECO_minima
##$RECO_map_min=( 123 )
-1363717.346 -1363717.346 -1363717.346 -1363717.346 -1363717.346 -1363717.346 
-1363717.346 -1363717.346 -1363717.346 -1363717.346 -1363717.346 -1363717.346 
-1363717.346 -1363717.346 -1363717.346 -1363717.346 -1363717.346 -1363717.346 
-1363717.346 -1363717.346 -1363717.346 -1363717.346 -1363717.346 -1363717.346 
-1363717.346 -1363717.346 -1363717.346 -1363717.346 -1363717.346 -1363717.346 
-1363717.346 -1363717.346 -1363717.346 -1363717.346 -1363717.346 -1363717.346 
-1363717.346 -1363717.346 -1363717.346 -1363717.346 -1363717.346 -1363717.346 
-1363717.346 -1363717.346 -1363717.346 -1363717.346 -1363717.346 -1363717.346 
-1363717.346 -1363717.346 -1363717.346 -1363717.346 -1363717.346 -1363717.346 
-1363717.346 -1363717.346 -1363717.346 -1363717.346 -1363717.346 -1363717.346 
-1363717.346 -1363717.346 -1363717.346 -1363717.346 -1363717.346 -1363717.346 
-1363717.346 -1363717.346 -1363717.346 -1363717.346 -1363717.346 -1363717.346 
-1363717.346 -1363717.346 -1363717.346 -1363717.346 -1363717.346 -1363717.346 
-1363717.346 -1363717.346 -1363717.346 -1363717.346 -1363717.346 -1363717.346 
-1363717.346 -1363717.346 -1363717.346 -1363717.346 -1363717.346 -1363717.346 
-1363717.346 -1363717.346 -1363717.346 -1363717.346 -1363717.346 -1363717.346 
-1363717.346 -1363717.346 -1363717.346 -1363717.346 -1363717.346 -1363717.346 
-1363717.346 -1363717.346 -1363717.346 -1363717.346 -1363717.346 -1363717.346 
-1363717.346 -1363717.346 -1363717.346 -1363717.346 -1363717.346 -1363717.346 
-1363717.346 -1363717.346 -1363717.346 -1363717.346 -1363717.346 -1363717.346 
-1363717.346 -1363717.346 -1363717.346
##$RECO_map_max=( 123 )
1363717.346 1363717.346 1363717.346 1363717.346 1363717.346 1363717.346 
1363717.346 1363717.346 1363717.346 1363717.346 1363717.346 1363717.346 
1363717.346 1363717.346 1363717.346 1363717.346 1363717.346 1363717.346 
1363717.346 1363717.346 1363717.346 1363717.346 1363717.346 1363717.346 
1363717.346 1363717.346 1363717.346 1363717.346 1363717.346 1363717.346 
1363717.346 1363717.346 1363717.346 1363717.346 1363717.346 1363717.346 
1363717.346 1363717.346 1363717.346 1363717.346 1363717.346 1363717.346 
1363717.346 1363717.346 1363717.346 1363717.346 1363717.346 1363717.346 
1363717.346 1363717.346 1363717.346 1363717.346 1363717.346 1363717.346 
1363717.346 1363717.346 1363717.346 1363717.346 1363717.346 1363717.346 
1363717.346 1363717.346 1363717.346 1363717.346 1363717.346 1363717.346 
1363717.346 1363717.346 1363717.346 1363717.346 1363717.346 1363717.346 
1363717.346 1363717.346 1363717.346 1363717.346 1363717.346 1363717.346 
1363717.346 1363717.346 1363717.346 1363717.346 1363717.346 1363717.346 
1363717.346 1363717.346 1363717.346 1363717.346 1363717.346 1363717.346 
1363717.346 1363717.346 1363717.346 1363717.346 1363717.346 1363717.346 
1363717.346 1363717.346 1363717.346 1363717.346 1363717.346 1363717.346 
1363717.346 1363717.346 1363717.346 1363717.346 1363717.346 1363717.346 
1363717.346 1363717.346 1363717.346 1363717.346 1363717.346 1363717.346 
1363717.346 1363717.346 1363717.346 1363717.346 1363717.346 1363717.346 
1363717.346 1363717.346 1363717.346
##$RECO_map_offset=( 123 )
0 0 0 0 0 0 0 0 0 0 0 0 0 0 0 0 0 0 0 0 0 0 0 0 0 0 0 0 0 0 0 0 0 0 0 0 0 0 0 
0 0 0 0 0 0 0 0 0 0 0 0 0 0 0 0 0 0 0 0 0 0 0 0 0 0 0 0 0 0 0 0 0 0 0 0 0 0 0 
0 0 0 0 0 0 0 0 0 0 0 0 0 0 0 0 0 0 0 0 0 0 0 0 0 0 0 0 0 0 0 0 0 0 0 0 0 0 0 
0 0 0 0 0 0
##$RECO_map_slope=( 123 )
0.02402770519 0.02402770519 0.02402770519 0.02402770519 0.02402770519 
0.02402770519 0.02402770519 0.02402770519 0.02402770519 0.02402770519 
0.02402770519 0.02402770519 0.02402770519 0.02402770519 0.02402770519 
0.02402770519 0.02402770519 0.02402770519 0.02402770519 0.02402770519 
0.02402770519 0.02402770519 0.02402770519 0.02402770519 0.02402770519 
0.02402770519 0.02402770519 0.02402770519 0.02402770519 0.02402770519 
0.02402770519 0.02402770519 0.02402770519 0.02402770519 0.02402770519 
0.02402770519 0.02402770519 0.02402770519 0.02402770519 0.02402770519 
0.02402770519 0.02402770519 0.02402770519 0.02402770519 0.02402770519 
0.02402770519 0.02402770519 0.02402770519 0.02402770519 0.02402770519 
0.02402770519 0.02402770519 0.02402770519 0.02402770519 0.02402770519 
0.02402770519 0.02402770519 0.02402770519 0.02402770519 0.02402770519 
0.02402770519 0.02402770519 0.02402770519 0.02402770519 0.02402770519 
0.02402770519 0.02402770519 0.02402770519 0.02402770519 0.02402770519 
0.02402770519 0.02402770519 0.02402770519 0.02402770519 0.02402770519 
0.02402770519 0.02402770519 0.02402770519 0.02402770519 0.02402770519 
0.02402770519 0.02402770519 0.02402770519 0.02402770519 0.02402770519 
0.02402770519 0.02402770519 0.02402770519 0.02402770519 0.02402770519 
0.02402770519 0.02402770519 0.02402770519 0.02402770519 0.02402770519 
0.02402770519 0.02402770519 0.02402770519 0.02402770519 0.02402770519 
0.02402770519 0.02402770519 0.02402770519 0.02402770519 0.02402770519 
0.02402770519 0.02402770519 0.02402770519 0.02402770519 0.02402770519 
0.02402770519 0.02402770519 0.02402770519 0.02402770519 0.02402770519 
0.02402770519 0.02402770519 0.02402770519 0.02402770519 0.02402770519 
0.02402770519 0.02402770519 0.02402770519
##$RECO_byte_order=littleEndian
$$ @vis= RECO_maxima RECO_map_min RECO_map_max RECO_map_offset RECO_map_slope
##$RECO_time=( 24 )
<21:52:27 26 Mar 2009>
##$RECO_abs_time=1238100747
##$RECO_base_image_uid=( 65 )
<2.16.756.5.5.100.1839078967.16589.1238102856.110>
##$GS_reco_display=Yes
$$ @vis= RECO_byte_order RECO_time RECO_abs_time RECO_base_image_uid
##$GS_image_type=MAGNITUDE_IMAGE
##$GO_reco_display=Yes
##$GO_reco_each_nr=No
##$GO_max_reco_mem=0
$$ @vis= GS_reco_display GS_image_type RECO_GS GO_reco_display GO_reco_each_nr
$$ @vis= GO_max_reco_mem RECO_GO RECO
##END=
