# Supplementary material for: DCE@urLAB: a dynamic contrast-enhanced MRI pharmacokinetic analysis tool for preclinical data
Source: BMC Bioinformatics. 2013 Nov 4;14:316. doi: 10.1186/1471-2105-14-316 (PMC4228420; doi:10.1186/1471-2105-14-316)
Supplement: Additional file 2 — Compressed file (zip format) with examples to test and validate the DCE@urLAB application. [file 1471-2105-14-316-S2.zip › Examples/Article_Case1/Data/visu_pars]

##TITLE=Parameter List
##JCAMPDX=4.24
##DATATYPE=Parameter Values
##ORIGIN=Bruker BioSpin MRI GmbH
##OWNER=mri
$$ Thu Mar 26 22:27:37 2009 CET (UT+1h)  mri
$$ /opt/PV4.0/data/mri/nmr/rui090326.Su6/15/pdata/1/visu_pars
##$VisuVersion=1
##$VisuUid=( 65 )
<2.16.756.5.5.100.1839078967.16589.1238102856.110>
##$VisuCreator=( 65 )
<ParaVision>
##$VisuCreatorVersion=( 65 )
<4.0>
##$VisuCreationDate=( 21 )
<21:52:27 26 Mar 2009>
$$ @vis= VisuVersion VisuUid VisuCreator VisuCreatorVersion VisuCreationDate
##$VisuCoreFrameCount=123
##$VisuCoreDim=2
##$VisuCoreSize=( 2 )
128 128
##$VisuCoreDimDesc=( 2 )
spatial spatial
$$ @vis= VisuInstance VisuCoreFrameCount VisuCoreDim VisuCoreSize
##$VisuCoreExtent=( 2 )
17.6 17.6
##$VisuCoreFrameThickness=( 1 )
1
##$VisuCoreUnits=( 2, 65 )
<mm> <mm>
##$VisuCoreOrientation=( 3, 9 )
1 0 0 0 0 -1 0 1 0 1 0 0 0 0 -1 0 1 0 1 0 0 0 0 -1 0 1 0
$$ @vis= VisuCoreDimDesc VisuCoreExtent VisuCoreFrameThickness VisuCoreUnits
##$VisuCorePosition=( 3, 3 )
-8.15 2.1 7.45 -8.15 1 7.45 -8.15 -0.1 7.45
##$VisuCoreDataMin=( 123 )
83 83 83 83 83 83 83 83 83 83 83 83 83 83 83 83 83 83 83 83 83 83 83 83 83 83 
83 83 83 83 83 83 83 83 83 83 83 83 83 83 83 83 83 83 83 83 83 83 83 83 83 83 
83 83 83 83 83 83 83 83 83 83 83 83 83 83 83 83 83 83 83 83 83 83 83 83 83 83 
83 83 83 83 83 83 83 83 83 83 83 83 83 83 83 83 83 83 83 83 83 83 83 83 83 83 
83 83 83 83 83 83 83 83 83 83 83 83 83 83 83 83 83 83 83
##$VisuCoreDataMax=( 123 )
20433 24339 29192 20653 24508 29250 20732 24737 29129 25851 31563 32766 28934 
29960 32766 29366 29754 32766 28913 29834 32766 28722 29122 32766 28720 28811 
32766 28103 29116 32766 28254 28633 32766 27555 28900 32766 27481 28818 32766 
28125 28867 32766 27301 28842 32766 27889 28579 32766 27055 27761 32766 26979 
27861 32766 27115 27896 32766 27119 28229 32766 26629 27422 32766 25990 28041 
32766 25571 26990 32766 25428 27724 32766 25992 28061 32766 25932 27836 32766 
25891 27158 32766 25527 27335 32766 25227 27256 32766 25344 27159 32630 24954 
26966 32766 24995 26562 32680 24611 26661 32766 24724 26608 32766 24788 26667 
32766 24140 26789 32569 24158 26751 32230 24286 26562 32302 24463 26994 32082 
23838 26547 32117 23389 25739 31475
##$VisuCoreDataOffs=( 123 )
0 0 0 0 0 0 0 0 0 0 0 0 0 0 0 0 0 0 0 0 0 0 0 0 0 0 0 0 0 0 0 0 0 0 0 0 0 0 0 
0 0 0 0 0 0 0 0 0 0 0 0 0 0 0 0 0 0 0 0 0 0 0 0 0 0 0 0 0 0 0 0 0 0 0 0 0 0 0 
0 0 0 0 0 0 0 0 0 0 0 0 0 0 0 0 0 0 0 0 0 0 0 0 0 0 0 0 0 0 0 0 0 0 0 0 0 0 0 
0 0 0 0 0 0
$$ @vis= VisuCoreOrientation VisuCorePosition VisuCoreDataMin VisuCoreDataMax
##$VisuCoreDataSlope=( 123 )
41.6186 41.6186 41.6186 41.6186 41.6186 41.6186 41.6186 41.6186 41.6186 
41.6186 41.6186 41.6186 41.6186 41.6186 41.6186 41.6186 41.6186 41.6186 
41.6186 41.6186 41.6186 41.6186 41.6186 41.6186 41.6186 41.6186 41.6186 
41.6186 41.6186 41.6186 41.6186 41.6186 41.6186 41.6186 41.6186 41.6186 
41.6186 41.6186 41.6186 41.6186 41.6186 41.6186 41.6186 41.6186 41.6186 
41.6186 41.6186 41.6186 41.6186 41.6186 41.6186 41.6186 41.6186 41.6186 
41.6186 41.6186 41.6186 41.6186 41.6186 41.6186 41.6186 41.6186 41.6186 
41.6186 41.6186 41.6186 41.6186 41.6186 41.6186 41.6186 41.6186 41.6186 
41.6186 41.6186 41.6186 41.6186 41.6186 41.6186 41.6186 41.6186 41.6186 
41.6186 41.6186 41.6186 41.6186 41.6186 41.6186 41.6186 41.6186 41.6186 
41.6186 41.6186 41.6186 41.6186 41.6186 41.6186 41.6186 41.6186 41.6186 
41.6186 41.6186 41.6186 41.6186 41.6186 41.6186 41.6186 41.6186 41.6186 
41.6186 41.6186 41.6186 41.6186 41.6186 41.6186 41.6186 41.6186 41.6186 
41.6186 41.6186 41.6186 41.6186 41.6186 41.6186
##$VisuCoreFrameType=MAGNITUDE_IMAGE
##$VisuCoreWordType=_16BIT_SGN_INT
$$ @vis= VisuCoreDataOffs VisuCoreDataSlope VisuCoreFrameType VisuCore
##$VisuCoreByteOrder=littleEndian
##$VisuFGOrderDescDim=2
##$VisuFGOrderDesc=( 2 )
(3, <FG_SLICE>, <>, 0, 2) (41, <FG_CYCLE>, <>, 2, 0)
$$ @vis= VisuCoreWordType VisuCoreByteOrder VisuPixel VisuFGOrderDescDim
##$VisuGroupDepVals=( 2 )
(<VisuCoreOrientation>, 0) (<VisuCorePosition>, 0)
##$VisuSubjectName=( 65 )
<Rui>
##$VisuSubjectId=( 65 )
<rui090326>
$$ @vis= VisuFGOrderDesc VisuGroupDepVals VisuFrameOrderDesc VisuSubjectName
##$VisuSubjectBirthDate=( 9 )
<>
##$VisuSubjectSex=FEMALE
##$VisuSubjectComment=( 2048 )
<>
$$ @vis= VisuSubjectId VisuSubjectBirthDate VisuSubjectSex VisuSubjectComment
##$VisuStudyUid=( 65 )
<2.16.756.5.5.100.1839078967.16455.1238095150.2114>
##$VisuStudyDate=( 21 )
<20:19:10 26 Mar 2009>
##$VisuStudyId=( 65 )
<S443_2nd>
##$VisuStudyNumber=6
##$VisuSubjectWeight=5
$$ @vis= VisuSubject VisuStudyUid VisuStudyDate VisuStudyId VisuStudyNumber
##$VisuStudyReferringPhysician=( 65 )
<>
##$VisuStudyDescription=( 65 )
<>
$$ @vis= VisuSubjectWeight VisuStudyReferringPhysician VisuStudyDescription
##$VisuSeriesNumber=983041
##$VisuSubjectPosition=Head_Supine
##$VisuSeriesTypeId=( 65 )
<ACQ_BRUKER_PVM>
$$ @vis= VisuStudy VisuSeriesNumber VisuSubjectPosition VisuSeriesTypeId
##$VisuAcqSoftwareVersion=( 65 )
<4.0>
##$VisuInstitution=( 65 )
<UAB>
##$VisuStation=( 65 )
<BIOSPEC 70/30>
$$ @vis= VisuSeries VisuAcqSoftwareVersion VisuInstitution VisuStation
##$VisuAcqDate=( 21 )
<21:52:27 26 Mar 2009>
##$VisuAcqEchoTrainLength=1
##$VisuAcqSequenceName=( 40 )
<MSME (pvm)>
##$VisuAcqNumberOfAverages=2
$$ @vis= VisuEquipment VisuAcqDate VisuAcqEchoTrainLength VisuAcqSequenceName
##$VisuAcqImagingFrequency=300.299
##$VisuAcqImagedNucleus=( 8 )
<1H>
##$VisuAcqRepetitionTime=( 1 )
200
$$ @vis= VisuAcqNumberOfAverages VisuAcqImagingFrequency VisuAcqImagedNucleus
##$VisuAcqPhaseEncSteps=0
##$VisuAcqPixelBandwidth=513.98
##$VisuAcqFlipAngle=180
$$ @vis= VisuAcqRepetitionTime VisuAcqPhaseEncSteps VisuAcqPixelBandwidth
##$VisuAcqSize=( 2 )
128 256
##$VisuAcqImageSizeAccellerated=No
##$VisuAcqImagePhaseEncDir=( 123 )
row_dir row_dir row_dir row_dir row_dir row_dir row_dir row_dir row_dir 
row_dir row_dir row_dir row_dir row_dir row_dir row_dir row_dir row_dir 
row_dir row_dir row_dir row_dir row_dir row_dir row_dir row_dir row_dir 
row_dir row_dir row_dir row_dir row_dir row_dir row_dir row_dir row_dir 
row_dir row_dir row_dir row_dir row_dir row_dir row_dir row_dir row_dir 
row_dir row_dir row_dir row_dir row_dir row_dir row_dir row_dir row_dir 
row_dir row_dir row_dir row_dir row_dir row_dir row_dir row_dir row_dir 
row_dir row_dir row_dir row_dir row_dir row_dir row_dir row_dir row_dir 
row_dir row_dir row_dir row_dir row_dir row_dir row_dir row_dir row_dir 
row_dir row_dir row_dir row_dir row_dir row_dir row_dir row_dir row_dir 
row_dir row_dir row_dir row_dir row_dir row_dir row_dir row_dir row_dir 
row_dir row_dir row_dir row_dir row_dir row_dir row_dir row_dir row_dir 
row_dir row_dir row_dir row_dir row_dir row_dir row_dir row_dir row_dir 
row_dir row_dir row_dir row_dir row_dir row_dir
$$ @vis= VisuAcqFlipAngle VisuAcqSize VisuAcqImageSizeAccellerated
##$VisuAcqEchoTime=( 1 )
8.5
##$VisuAcquisitionProtocol=( 65 )
<T1_DCE_MSME>
##$VisuAcqScanTime=2.0992e+06
$$ @vis= VisuAcqImagePhaseEncDir VisuAcqEchoTime VisuAcquisitionProtocol
$$ @vis= VisuAcqScanTime VisuAcquisition Visu
##END=
