# Supplementary material for: DCE@urLAB: a dynamic contrast-enhanced MRI pharmacokinetic analysis tool for preclinical data
Source: BMC Bioinformatics. 2013 Nov 4;14:316. doi: 10.1186/1471-2105-14-316 (PMC4228420; doi:10.1186/1471-2105-14-316)
Supplement: Additional file 2 — Compressed file (zip format) with examples to test and validate the DCE@urLAB application. [file 1471-2105-14-316-S2.zip › Examples/Article_Case2/Data/method]

##TITLE=Parameter List
##JCAMPDX=4.24
##DATATYPE=Parameter Values
##ORIGIN=Bruker BioSpin MRI GmbH
##OWNER=mri
$$ Tue Jun 17 18:18:25 2008 CEST (UT+2h)  mri
$$ /opt/PV4.0/data/mri/nmr/rui080617.NW5/8/method
##$Method=MSME
##$PVM_EchoTime=8.487
##$PVM_RepetitionTime=200.000
##$PVM_NAverages=2
##$PVM_NRepetitions=46
##$PVM_ScanTimeStr=( 16 )
<0h39m15s200ms>
$$ @vis= Method PVM_EchoTime PVM_RepetitionTime PVM_NAverages PVM_NRepetitions
##$PVM_UserType=Expert_User
##$PVM_DeriveGains=Yes
##$PVM_SliceBandWidthScale=100
##$ExcPulseEnum=hermite
$$ @vis= PVM_ScanTimeStr PVM_UserType PVM_DeriveGains PVM_SliceBandWidthScale
##$ExcPulse=(1.421, 3800.1, 90.0, 10.0, 100.00, 0.00, 100.00, LIB_EXCITATION, 
<hermite.exc>, 5400.000000, 0.219734, 50.000000, 0.409600, conventional)
##$RefPulseEnum=mao
##$RefPulse=(1.634, 3800.5, 180.0, -2.4, 100.00, 0.00, 100.00, LIB_REFOCUS, <
mao.rfc>, 6210.000000, 0.091727, 0.000000, 0.409600, conventional)
##$PVM_GradCalConst=15530
$$ @vis= ExcPulseEnum ExcPulse RefPulseEnum RefPulse RF_Pulses
##$PVM_Nucleus1Enum=1H
##$PVM_Nucleus1=( 8 )
<1H>
##$PVM_RefAttMod1=AutoAdj
##$PVM_RefAttCh1=20.135
$$ @vis= PVM_GradCalConst PVM_Nucleus1Enum PVM_Nucleus1 PVM_RefAttMod1
##$PVM_EncUseMultiRec=No
##$PVM_EncActReceivers=( 1 )
On
##$PVM_EncPpiAccel1=1
##$PVM_EncPpiRefLines1=0
##$PVM_EncZfAccel1=1
$$ @vis= PVM_RefAttCh1 Nuclei PVM_EncUseMultiRec PVM_EncPpiAccel1
##$PVM_EncOrder1=LINEAR_ENC
##$PVM_EncStart1=-1
##$PVM_EncMatrix=( 2 )
128 128
##$PVM_EncSteps1=( 128 )
-64 -63 -62 -61 -60 -59 -58 -57 -56 -55 -54 -53 -52 -51 -50 -49 -48 -47 -46 
-45 -44 -43 -42 -41 -40 -39 -38 -37 -36 -35 -34 -33 -32 -31 -30 -29 -28 -27 
-26 -25 -24 -23 -22 -21 -20 -19 -18 -17 -16 -15 -14 -13 -12 -11 -10 -9 -8 -7 
-6 -5 -4 -3 -2 -1 0 1 2 3 4 5 6 7 8 9 10 11 12 13 14 15 16 17 18 19 20 21 22 
23 24 25 26 27 28 29 30 31 32 33 34 35 36 37 38 39 40 41 42 43 44 45 46 47 48 
49 50 51 52 53 54 55 56 57 58 59 60 61 62 63
$$ @vis= PVM_EncZfAccel1 PVM_EncOrder1 PVM_EncStart1 PVM_EncMatrix
##$PVM_EncCentralStep1=1
##$PVM_EncTotalAccel=1
##$PVM_EncNReceivers=1
$$ @vis= PVM_EncSteps1 PVM_EncCentralStep1 PVM_EncTotalAccel PVM_EncNReceivers
##$PVM_NEchoImages=1
##$constNEchoes=Yes
##$nEchoesPerEchoImage=( 1 )
1
$$ @vis= Encoding_Output Encoding PVM_NEchoImages constNEchoes
##$NEchoes=1
##$EffectiveTE=( 1 )
8.49
##$FitFunctionName=( 32 )
<t2vtr>
##$ProcessingMacro=No
##$ProcessingMacroName=( 32 )
<>
##$PVM_EffSWh=65789.5
##$PVM_ReadDephaseTime=1.5
$$ @vis= nEchoesPerEchoImage NEchoes EffectiveTE Echoes PVM_EffSWh
##$PVM_2dPhaseGradientTime=1
##$SliceSpoilerDuration=1.00
##$SliceSpoilerStrength=20.0
$$ @vis= PVM_ReadDephaseTime PVM_2dPhaseGradientTime SliceSpoilerDuration
##$PVM_DigAutSet=Yes
##$PVM_DigQuad=Yes
##$PVM_DigFilter=Digital_Medium
##$PVM_DigRes=21
$$ @vis= SliceSpoilerStrength PVM_DigAutSet PVM_DigQuad PVM_DigFilter
##$PVM_DigDw=0.015200000000000
##$PVM_DigSw=65789.473684
##$PVM_DigNp=128
##$PVM_DigShift=36
##$PVM_DigGroupDel=0.547
##$PVM_DigDur=1.945600000000000
$$ @vis= PVM_DigRes PVM_DigDw PVM_DigSw PVM_DigNp PVM_DigShift PVM_DigGroupDel
##$PVM_DigEndDelMin=0.050000000000000
##$PVM_DigEndDelOpt=0.082403240324032
$$ @vis= PVM_DigDur PVM_DigEndDelMin PVM_DigEndDelOpt DigitizerPars
##$PVM_GeoMode=GeoImaging
##$PVM_SpatDimEnum=2D
##$PVM_Isotropic=Isotropic_None
##$PVM_Fov=( 2 )
17.600 17.600
##$PVM_FovCm=( 2 )
1.760 1.760
##$PVM_SpatResol=( 2 )
0.138 0.138
$$ @vis= Sequence_Details PVM_GeoMode PVM_SpatDimEnum PVM_Isotropic PVM_Fov
##$PVM_Matrix=( 2 )
128 128
##$PVM_MinMatrix=( 2 )
32 32
##$PVM_MaxMatrix=( 2 )
2048 2048
##$PVM_AntiAlias=( 2 )
1.000 1.000
##$PVM_MaxAntiAlias=( 2 )
2.000 8.000
$$ @vis= PVM_SpatResol PVM_Matrix PVM_MinMatrix PVM_MaxMatrix PVM_AntiAlias
##$PVM_SliceThick=1.000
##$PVM_ObjOrderScheme=Interlaced
$$ @vis= PVM_MaxAntiAlias StandardInplaneGeometry PVM_SliceThick
##$PVM_ObjOrderList=( 3 )
0 2 1
##$PVM_NSPacks=1
##$PVM_SPackArrNSlices=( 1 )
3
##$PVM_MajSliceOri=No
$$ @vis= PVM_ObjOrderScheme PVM_ObjOrderList PVM_NSPacks PVM_SPackArrNSlices
##$PVM_SPackArrSliceOrient=( 1 )
coronal
##$PVM_SPackArrReadOrient=( 1 )
H_F
##$PVM_SPackArrReadOffset=( 1 )
-0.100
$$ @vis= PVM_MajSliceOri PVM_SPackArrSliceOrient PVM_SPackArrReadOrient
##$PVM_SPackArrPhase1Offset=( 1 )
-1.350
##$PVM_SPackArrPhase2Offset=( 1 )
0.000
##$PVM_SPackArrSliceOffset=( 1 )
1.686
$$ @vis= PVM_SPackArrReadOffset PVM_SPackArrPhase1Offset
##$PVM_SPackArrSliceGapMode=( 1 )
non_contiguous
##$PVM_SPackArrSliceGap=( 1 )
0.100
##$PVM_SPackArrSliceDistance=( 1 )
1.100
$$ @vis= PVM_SPackArrSliceOffset PVM_SPackArrSliceGapMode PVM_SPackArrSliceGap
##$PVM_SPackArrGradOrient=( 1, 3, 3 )
0.000000000000000 -0.000000000000000 1.000000000000000 1.000000000000000 
0.000000000000000 -0.000000000000000 0.000000000000000 1.000000000000000 
0.000000000000000
##$NDummyScans=4
##$PVM_TriggerModule=Off
$$ @vis= PVM_SPackArrSliceDistance StandardSliceGeometry NDummyScans
##$PVM_EvolutionOnOff=Off
##$PVM_SelIrOnOff=Off
##$PVM_FatSupOnOff=Off
##$PVM_MagTransOnOff=Off
$$ @vis= PVM_TriggerModule PVM_EvolutionOnOff PVM_SelIrOnOff PVM_FatSupOnOff
##$PVM_FovSatOnOff=Off
##$PVM_FovSatNSlices=1
##$PVM_FovSatSliceOrient=( 1 )
sagittal
##$PVM_FovSatThick=( 1 )
0.366
##$PVM_FovSatOffset=( 1 )
0.000
##$PVM_FovSatSliceVec=( 1, 3 )
1.000000000000000 0.000000000000000 0.000000000000000
##$PVM_SatSlicesPulseEnum=hermite
##$PVM_SatSlicesPulse=(1.000, 5400.0, 90.0, 7.0, 100.00, 0.00, 100.00, 
LIB_EXCITATION, <hermite.exc>, 5400.000000, 0.219734, 50.000000, 0.409600, 
conventional)
##$PVM_SatSlicesDeriveGainMode=By_DeriveGains
##$PVM_FovSatSpoilTime=2.000
##$PVM_FovSatSpoilGrad=20.000
##$PVM_FovSatModuleTime=0.000
##$PVM_FovSatFL=( 1 )
0.000
##$PVM_SatD0=1e-06
##$PVM_SatD1=1e-06
##$PVM_SatD2=1e-06
##$PVM_SatP0=10
##$PVM_SatLp0=0
##$PVM_InFlowSatOnOff=Off
##$PVM_InFlowSatNSlices=1
##$PVM_InFlowSatThick=( 1 )
0.000
##$PVM_InFlowSatGap=( 1 )
0.000
##$PVM_InFlowSatSide=( 1 )
0
##$PVM_FlowSatPulse=(1.000, 0.0, 90.0, 30.0, 100.00, 0.00, 100.00, 
LIB_EXCITATION, <hermite.exc>, 50.000000, 0.001000, 0.000000, 0.002000, 
conventional)
##$PVM_FlowSatDeriveGainMode=By_DeriveGains
##$PVM_InFlowSatSpoilTime=2.000
##$PVM_InFlowSatSpoilGrad=20.000
##$PVM_InFlowSatModuleTime=0.000
##$PVM_SfD0=1e-06
##$PVM_SfD1=1e-06
##$PVM_SfD2=1e-06
##$PVM_SfP0=10
##$PVM_SfLp0=0
##$PVM_MotionSupOnOff=Off
$$ @vis= PVM_MagTransOnOff PVM_FovSatOnOff PVM_InFlowSatOnOff
##$PVM_FlipBackOnOff=On
##$PVM_EchoTime1=8.5
##$PVM_EchoTime2=8.5
$$ @vis= PVM_MotionSupOnOff PVM_FlipBackOnOff Preparation PVM_EchoTime1
$$ @vis= PVM_EchoTime2 MethodClass
##END=
