# Supplementary material for: DCE@urLAB: a dynamic contrast-enhanced MRI pharmacokinetic analysis tool for preclinical data
Source: BMC Bioinformatics. 2013 Nov 4;14:316. doi: 10.1186/1471-2105-14-316 (PMC4228420; doi:10.1186/1471-2105-14-316)
Supplement: Additional file 2 — Compressed file (zip format) with examples to test and validate the DCE@urLAB application. [file 1471-2105-14-316-S2.zip › Examples/Article_Case2/Data/reco]

##TITLE=Parameter List
##JCAMPDX=4.24
##DATATYPE=Parameter Values
##ORIGIN=Bruker BioSpin MRI GmbH
##OWNER=mri
$$ Tue Jun 17 18:18:25 2008 CEST (UT+2h)  mri
$$ /opt/PV4.0/data/mri/nmr/rui080617.NW5/8/pdata/1/reco
##$RECO_mode=FT_MODE
##$RECO_inp_order=NO_REORDERING
##$RECO_inp_size=( 2 )
128 128
##$RECO_ft_size=( 2 )
128 128
##$RECO_fov=( 2 )
1.7600 1.7600
##$RECO_size=( 2 )
128 128
##$RECO_offset=( 2, 3 )
0 0 0 0 0 0
##$RECO_regrid_mode=NO_REGRID
$$ @vis= RECO_mode RECO_inp_order RECO_ft_size RECO_fov RECO_size
##$RECO_regrid_offset=0.00
##$RECO_ramp_gap=0.00
##$RECO_ramp_time=0.00
##$RECO_ne_mode=NO_NAV_DATA
##$RECO_ne_dist=NeNoInterleave
##$RECO_ne_dens=NeCorrPerScan
##$RECO_ne_type=NAV_PHASE
##$RECO_ne_vals=( 1, 2 )
0 0
##$RECO_bc_mode=( 2 )
NO_BC NO_BC
##$RECO_bc_start=( 2 )
96 96
##$RECO_bc_len=( 2 )
32 32
##$RECO_dc_offset=( 2 )
0 0
##$RECO_dc_divisor=1
##$RECO_bc_coroff=( 2 )
0.0 0.0
##$RECO_qopts=( 2 )
CONJ_AND_QNEG NO_QOPTS
##$RECO_wdw_mode=( 2 )
NO_WDW NO_WDW
##$RECO_lb=( 2 )
-0.500 -0.500
##$RECO_sw=( 2 )
65789.474 1.000
##$RECO_gb=( 2 )
0.500 0.500
##$RECO_sbs=( 2 )
1.000 1.000
##$RECO_tm1=( 2 )
0.250 0.250
##$RECO_tm2=( 2 )
0.750 0.750
##$RECO_ft_mode=( 2 )
COMPLEX_FFT COMPLEX_FFT
$$ @vis= RECO_regrid_mode RECO_ne_mode RECO_bc_mode RECO_qopts RECO_wdw_mode
##$RECO_pc_mode=( 2 )
NO_PC NO_PC
##$RECO_pc_lin=( 2 )
(0.00, 0.00) (0.00, 0.00)
##$RECO_rotate=( 2, 3 )
0.0000 0.0000 0.0000 0.4219 0.4219 0.4219
##$RECO_ppc_mode=NO_PPC
##$RECO_ref_image=0
##$RECO_nr_supports=0.4
##$RECO_sig_threshold=0.15
##$RECO_ppc_degree=1
##$RECO_ppc_coeffs=( 3, 2, 2 )
0 0 0 0 0 0 0 0 0 0 0 0
##$RECO_dc_elim=No
##$RECO_transposition=( 3 )
1 1 1
$$ @vis= RECO_ft_mode RECO_pc_mode RECO_rotate RECO_ppc_mode RECO_dc_elim
##$RECO_image_type=MAGNITUDE_IMAGE
##$RECO_image_threshold=0.15
##$RECO_ir_scale=10
##$RECO_wordtype=_16BIT_SGN_INT
##$RECO_map_mode=PERCENTILE_MAPPING
##$RECO_map_range=( 2 )
-2.14748e+09 2.14748e+09
##$RECO_map_percentile=( 2 )
1 99.99
$$ @vis= RECO_transposition RECO_image_type RECO_wordtype RECO_map_mode
##$RECO_map_error=0.0025
##$RECO_globex=( 138 )
0 0 0 0 0 0 0 0 0 0 0 0 0 0 0 0 0 0 0 0 0 0 0 0 0 0 0 0 0 0 0 0 0 0 0 0 0 0 0 
0 0 0 0 0 0 0 0 0 0 0 0 0 0 0 0 0 0 0 0 0 0 0 0 0 0 0 0 0 0 0 0 0 0 0 0 0 0 0 
0 0 0 0 0 0 0 0 0 0 0 0 0 0 0 0 0 0 0 0 0 0 0 0 0 0 0 0 0 0 0 0 0 0 0 0 0 0 0 
0 0 0 0 0 0 0 0 0 0 0 0 0 0 0 0 0 0 0 0 0
##$RECO_minima=( 138 )
99 99 99 99 99 99 99 99 99 99 99 99 99 99 99 99 99 99 99 99 99 99 99 99 99 99 
99 99 99 99 99 99 99 99 99 99 99 99 99 99 99 99 99 99 99 99 99 99 99 99 99 99 
99 99 99 99 99 99 99 99 99 99 99 99 99 99 99 99 99 99 99 99 99 99 99 99 99 99 
99 99 99 99 99 99 99 99 99 99 99 99 99 99 99 99 99 99 99 99 99 99 99 99 99 99 
99 99 99 99 99 99 99 99 99 99 99 99 99 99 99 99 99 99 99 99 99 99 99 99 99 99 
99 99 99 99 99 99 99 99
##$RECO_maxima=( 138 )
27853 26153 18327 27790 25848 17847 28153 25497 18518 30900 30266 22055 32766 
32766 24142 32766 32766 25296 32766 32766 25104 32766 32766 25105 32766 32766 
26330 32766 32766 25366 32766 32766 25118 32766 32766 24622 32766 32766 24676 
32766 32766 24693 32766 32766 23496 32766 32766 24112 32766 32766 23480 32766 
32766 23451 32766 32766 24211 32766 32766 23303 32766 32766 23367 32766 32766 
23452 32766 32766 23397 32766 32766 22839 32766 32766 22784 32766 32766 22753 
32766 32766 22978 32766 32766 22840 32766 32766 23263 32766 32766 22905 32766 
32766 23194 32714 32766 22828 32766 32766 23045 32766 32766 22978 32111 32766 
22295 32766 32766 23079 32766 32766 22657 32612 32766 22309 32739 32766 22226 
32503 32766 22562 31829 32687 22005 32252 32766 22233 32193 32503 22375 31544 
32729 21763 30886 32027 22353 31195 32766 21501
$$ @vis= RECO_map_percentile RECO_map_error RECO_globex RECO_minima
##$RECO_map_min=( 138 )
-1052435.08 -1052435.08 -1052435.08 -1052435.08 -1052435.08 -1052435.08 
-1052435.08 -1052435.08 -1052435.08 -1052435.08 -1052435.08 -1052435.08 
-1052435.08 -1052435.08 -1052435.08 -1052435.08 -1052435.08 -1052435.08 
-1052435.08 -1052435.08 -1052435.08 -1052435.08 -1052435.08 -1052435.08 
-1052435.08 -1052435.08 -1052435.08 -1052435.08 -1052435.08 -1052435.08 
-1052435.08 -1052435.08 -1052435.08 -1052435.08 -1052435.08 -1052435.08 
-1052435.08 -1052435.08 -1052435.08 -1052435.08 -1052435.08 -1052435.08 
-1052435.08 -1052435.08 -1052435.08 -1052435.08 -1052435.08 -1052435.08 
-1052435.08 -1052435.08 -1052435.08 -1052435.08 -1052435.08 -1052435.08 
-1052435.08 -1052435.08 -1052435.08 -1052435.08 -1052435.08 -1052435.08 
-1052435.08 -1052435.08 -1052435.08 -1052435.08 -1052435.08 -1052435.08 
-1052435.08 -1052435.08 -1052435.08 -1052435.08 -1052435.08 -1052435.08 
-1052435.08 -1052435.08 -1052435.08 -1052435.08 -1052435.08 -1052435.08 
-1052435.08 -1052435.08 -1052435.08 -1052435.08 -1052435.08 -1052435.08 
-1052435.08 -1052435.08 -1052435.08 -1052435.08 -1052435.08 -1052435.08 
-1052435.08 -1052435.08 -1052435.08 -1052435.08 -1052435.08 -1052435.08 
-1052435.08 -1052435.08 -1052435.08 -1052435.08 -1052435.08 -1052435.08 
-1052435.08 -1052435.08 -1052435.08 -1052435.08 -1052435.08 -1052435.08 
-1052435.08 -1052435.08 -1052435.08 -1052435.08 -1052435.08 -1052435.08 
-1052435.08 -1052435.08 -1052435.08 -1052435.08 -1052435.08 -1052435.08 
-1052435.08 -1052435.08 -1052435.08 -1052435.08 -1052435.08 -1052435.08 
-1052435.08 -1052435.08 -1052435.08 -1052435.08 -1052435.08 -1052435.08 
-1052435.08 -1052435.08 -1052435.08 -1052435.08 -1052435.08 -1052435.08
##$RECO_map_max=( 138 )
1052435.08 1052435.08 1052435.08 1052435.08 1052435.08 1052435.08 1052435.08 
1052435.08 1052435.08 1052435.08 1052435.08 1052435.08 1052435.08 1052435.08 
1052435.08 1052435.08 1052435.08 1052435.08 1052435.08 1052435.08 1052435.08 
1052435.08 1052435.08 1052435.08 1052435.08 1052435.08 1052435.08 1052435.08 
1052435.08 1052435.08 1052435.08 1052435.08 1052435.08 1052435.08 1052435.08 
1052435.08 1052435.08 1052435.08 1052435.08 1052435.08 1052435.08 1052435.08 
1052435.08 1052435.08 1052435.08 1052435.08 1052435.08 1052435.08 1052435.08 
1052435.08 1052435.08 1052435.08 1052435.08 1052435.08 1052435.08 1052435.08 
1052435.08 1052435.08 1052435.08 1052435.08 1052435.08 1052435.08 1052435.08 
1052435.08 1052435.08 1052435.08 1052435.08 1052435.08 1052435.08 1052435.08 
1052435.08 1052435.08 1052435.08 1052435.08 1052435.08 1052435.08 1052435.08 
1052435.08 1052435.08 1052435.08 1052435.08 1052435.08 1052435.08 1052435.08 
1052435.08 1052435.08 1052435.08 1052435.08 1052435.08 1052435.08 1052435.08 
1052435.08 1052435.08 1052435.08 1052435.08 1052435.08 1052435.08 1052435.08 
1052435.08 1052435.08 1052435.08 1052435.08 1052435.08 1052435.08 1052435.08 
1052435.08 1052435.08 1052435.08 1052435.08 1052435.08 1052435.08 1052435.08 
1052435.08 1052435.08 1052435.08 1052435.08 1052435.08 1052435.08 1052435.08 
1052435.08 1052435.08 1052435.08 1052435.08 1052435.08 1052435.08 1052435.08 
1052435.08 1052435.08 1052435.08 1052435.08 1052435.08 1052435.08 1052435.08 
1052435.08 1052435.08 1052435.08 1052435.08 1052435.08
##$RECO_map_offset=( 138 )
0 0 0 0 0 0 0 0 0 0 0 0 0 0 0 0 0 0 0 0 0 0 0 0 0 0 0 0 0 0 0 0 0 0 0 0 0 0 0 
0 0 0 0 0 0 0 0 0 0 0 0 0 0 0 0 0 0 0 0 0 0 0 0 0 0 0 0 0 0 0 0 0 0 0 0 0 0 0 
0 0 0 0 0 0 0 0 0 0 0 0 0 0 0 0 0 0 0 0 0 0 0 0 0 0 0 0 0 0 0 0 0 0 0 0 0 0 0 
0 0 0 0 0 0 0 0 0 0 0 0 0 0 0 0 0 0 0 0 0
##$RECO_map_slope=( 138 )
0.03113446012 0.03113446012 0.03113446012 0.03113446012 0.03113446012 
0.03113446012 0.03113446012 0.03113446012 0.03113446012 0.03113446012 
0.03113446012 0.03113446012 0.03113446012 0.03113446012 0.03113446012 
0.03113446012 0.03113446012 0.03113446012 0.03113446012 0.03113446012 
0.03113446012 0.03113446012 0.03113446012 0.03113446012 0.03113446012 
0.03113446012 0.03113446012 0.03113446012 0.03113446012 0.03113446012 
0.03113446012 0.03113446012 0.03113446012 0.03113446012 0.03113446012 
0.03113446012 0.03113446012 0.03113446012 0.03113446012 0.03113446012 
0.03113446012 0.03113446012 0.03113446012 0.03113446012 0.03113446012 
0.03113446012 0.03113446012 0.03113446012 0.03113446012 0.03113446012 
0.03113446012 0.03113446012 0.03113446012 0.03113446012 0.03113446012 
0.03113446012 0.03113446012 0.03113446012 0.03113446012 0.03113446012 
0.03113446012 0.03113446012 0.03113446012 0.03113446012 0.03113446012 
0.03113446012 0.03113446012 0.03113446012 0.03113446012 0.03113446012 
0.03113446012 0.03113446012 0.03113446012 0.03113446012 0.03113446012 
0.03113446012 0.03113446012 0.03113446012 0.03113446012 0.03113446012 
0.03113446012 0.03113446012 0.03113446012 0.03113446012 0.03113446012 
0.03113446012 0.03113446012 0.03113446012 0.03113446012 0.03113446012 
0.03113446012 0.03113446012 0.03113446012 0.03113446012 0.03113446012 
0.03113446012 0.03113446012 0.03113446012 0.03113446012 0.03113446012 
0.03113446012 0.03113446012 0.03113446012 0.03113446012 0.03113446012 
0.03113446012 0.03113446012 0.03113446012 0.03113446012 0.03113446012 
0.03113446012 0.03113446012 0.03113446012 0.03113446012 0.03113446012 
0.03113446012 0.03113446012 0.03113446012 0.03113446012 0.03113446012 
0.03113446012 0.03113446012 0.03113446012 0.03113446012 0.03113446012 
0.03113446012 0.03113446012 0.03113446012 0.03113446012 0.03113446012 
0.03113446012 0.03113446012 0.03113446012 0.03113446012 0.03113446012 
0.03113446012 0.03113446012 0.03113446012
##$RECO_byte_order=littleEndian
$$ @vis= RECO_maxima RECO_map_min RECO_map_max RECO_map_offset RECO_map_slope
##$RECO_time=( 24 )
<17:38:58 17 Jun 2008>
##$RECO_abs_time=1213717138
##$RECO_base_image_uid=( 65 )
<2.16.756.5.5.100.1839078967.4259.1213719503.58>
##$GS_reco_display=Yes
$$ @vis= RECO_byte_order RECO_time RECO_abs_time RECO_base_image_uid
##$GS_image_type=MAGNITUDE_IMAGE
##$GO_reco_display=Yes
##$GO_reco_each_nr=No
##$GO_max_reco_mem=0
$$ @vis= GS_reco_display GS_image_type RECO_GS GO_reco_display GO_reco_each_nr
$$ @vis= GO_max_reco_mem RECO_GO RECO
##END=
