# Supplementary material for: DCE@urLAB: a dynamic contrast-enhanced MRI pharmacokinetic analysis tool for preclinical data
Source: BMC Bioinformatics. 2013 Nov 4;14:316. doi: 10.1186/1471-2105-14-316 (PMC4228420; doi:10.1186/1471-2105-14-316)
Supplement: Additional file 2 — Compressed file (zip format) with examples to test and validate the DCE@urLAB application. [file 1471-2105-14-316-S2.zip › Examples/Phantoms/Phantom_Hoffmann_info.txt]

Phantom_Hoffmann.raw Date: 21-05-2010 , Time: 10:26:28

Dimensions (x): 128
Dimensions (y): 128
Dimensions (z): 4
Frames: 50
Injection frame: 11 ([1,...,50])
Frame time (seconds) 40.0000

kep values  : [0.50, 1.00, 1.50, 2.00] (min-1)
Ah  values  : [0.50, 1.00, 1.50, 2.00]
kel values  : [0.10] (min-1)
Noise (%)   : [1.00, 2.00, 4.00, 8.00] (each slice in Z dimension)

Distribution of values according to file "Phantom_Hoffmann_v2.png" in boxes of 32x32 pixels each one
