# Supplementary material for: DCE@urLAB: a dynamic contrast-enhanced MRI pharmacokinetic analysis tool for preclinical data
Source: BMC Bioinformatics. 2013 Nov 4;14:316. doi: 10.1186/1471-2105-14-316 (PMC4228420; doi:10.1186/1471-2105-14-316)
Supplement: Additional file 2 — Compressed file (zip format) with examples to test and validate the DCE@urLAB application. [file 1471-2105-14-316-S2.zip › Examples/Phantoms/Phantom_tofts_info.txt]

Phantom_tofts.raw Date: 31-08-2010 , Time: 11:14:59

Dimensions (x): 128
Dimensions (y): 128
Dimensions (z): 4
Frames: 50
Injection frame: 11 ([1,...,50] index 1)
Frame time (seconds) 40.0000

ktrans values : [0.01000, 0.02000, 0.03000, 0.04000, 0.05000, 0.06000, 0.07000, 0.08000]  (min-1)
ve  values    : [0.05000, 0.10000, 0.15000, 0.20000, 0.25000, 0.30000, 0.35000, 0.40000] 

Distribution of values according to file "Phantom_tofts_v1.png" in boxes of 16x16 pixels each one

AIF (biexponential model):
a1, a2 : (kg/l) : 14.25345, 9.00237
m1, m2 : (min-1): 2.81000, 0.02300

Dose: (mmol/kg))     : 0.2000
relaxivity: (mM s-1) : 3.6000
Repetition time (mseg: 200.00

Noise (%)   : [1.00, 2.00, 4.00, 8.00]  (in each slice in Z-dimension)

T1 map in file Phantom_tofts_v1_T1.raw   (dimensions [128,128,4] float 32 bits)
