# Supplementary material for: DCE@urLAB: a dynamic contrast-enhanced MRI pharmacokinetic analysis tool for preclinical data
Source: BMC Bioinformatics. 2013 Nov 4;14:316. doi: 10.1186/1471-2105-14-316 (PMC4228420; doi:10.1186/1471-2105-14-316)
Supplement: Additional file 2 — Compressed file (zip format) with examples to test and validate the DCE@urLAB application. [file 1471-2105-14-316-S2.zip › Examples/README.txt]

<Phantoms> folder contains simulated data (Hoffmann and Tofts models) 
to test and validate the DCE@urLAB application.
Open the <*.raw> files as raw format.
Information about parameters is contained in <*info.txt> files

<Article_Case1> and <Article_Case2> contains real data (mice studies) 
Open the <data> folders as Bruker format.
Constrast agent is injected in the 3rd frame. 
The another needed parameters are read automatically by the DCE@urLAB application.
